# Supplementary material for: Abnormal circadian oscillation of hippocampal MAPK activity and power spectrums in NF1 mutant mice
Source: Mol Brain. 2017 Jul 3;10:29. doi: 10.1186/s13041-017-0309-8 (PMC5496334; doi:10.1186/s13041-017-0309-8)
Supplement: Supplementary file 3 — Supplementary tables were shown as the spike firing rates of pyramidal cells in mice. (ZIP 106 kb) [file 13041_2017_309_MOESM3_ESM.zip]

Archive with 3 entries (3 files):
- Supplementary information file 3.xlsx
- Supplementary information file 1.xlsx
- Supplementary information file 2.pdf
