# Supplementary material for: Abnormal circadian oscillation of hippocampal MAPK activity and power spectrums in NF1 mutant mice
Source: Mol Brain. 2017 Jul 3;10:29. doi: 10.1186/s13041-017-0309-8 (PMC5496334; doi:10.1186/s13041-017-0309-8)
Supplement: Supplementary file 3 — Supplementary tables were shown as the spike firing rates of pyramidal cells in mice. (ZIP 106 kb) [file 13041_2017_309_MOESM3_ESM.zip › Supplementary information file 3.xlsx]

## Sheet: WT day
neuron 1	neuron 2	neuron 3	neuron 4	neuron 5	neuron 6	neuron 7	neuron 8	neuron 9	neuron 10	neuron 11	neuron 12	neuron 13	neuron 14	neuron 15	neuron 16	neuron 17	neuron 18	neuron 19	neuron 20	neuron 21	neuron 22	neuron 23	neuron 24	neuron 25	neuron 26	neuron 27	neuron 28	neuron 29	neuron 30	neuron 31	neuron 32	neuron 33	neuron 34	neuron 35	neuron 36	neuron 37	neuron 38
0	6	7	0	0	0	9	6	0	5	2	2	0	0	3	1	0	0	1	2	2	0	0	0	0	0	0	11	4	1	0	1	1	2	5	1	1	0
0	11	1	1	1	0	0	2	1	0	2	2	0	0	1	3	1	0	0	3	4	1	2	1	1	0	0	9	4	0	0	1	2	1	4	2	4	0
0	1	1	3	1	0	6	0	1	0	4	3	1	1	1	1	0	0	1	2	4	1	0	4	0	1	3	3	3	0	0	7	0	3	1	11	0	0
0	3	1	2	1	0	11	0	0	0	7	3	0	1	1	4	6	0	3	2	6	2	0	0	0	0	2	6	2	1	0	1	0	1	1	4	2	2
4	1	1	0	0	0	2	0	0	1	1	1	8	1	5	4	4	0	1	2	2	1	0	0	1	1	0	1	1	0	1	7	0	6	12	2	8	1
0	6	0	0	2	0	6	0	1	35	9	5	6	2	2	3	4	0	2	2	2	1	3	2	4	5	1	3	1	5	2	6	0	2	4	7	0	2
0	11	6	0	4	0	0	0	0	10	0	1	9	0	5	2	1	0	2	0	1	1	0	2	4	4	1	2	6	5	0	3	1	6	3	4	0	0
1	10	4	0	2	0	0	0	1	0	0	1	2	2	1	1	1	1	0	0	0	2	0	0	6	0	1	4	5	7	2	2	3	1	5	7	4	2
0	4	1	3	13	1	0	0	1	0	1	1	5	8	1	4	2	0	0	3	0	1	0	2	2	1	0	5	3	0	1	3	0	3	2	3	4	2
1	0	2	1	1	1	0	0	0	0	0	2	2	3	2	6	3	1	0	3	0	0	0	1	0	1	0	29	3	3	1	5	0	2	2	4	0	2
0	5	1	0	3	0	0	0	0	0	0	1	0	6	2	7	3	0	3	1	7	0	12	0	1	0	1	14	3	1	3	3	0	3	0	1	2	0
0	0	3	0	0	0	0	0	0	0	5	1	7	1	1	1	1	1	5	2	2	1	2	2	0	0	0	8	3	2	3	3	0	1	1	0	3	0
2	2	3	0	4	0	0	2	1	5	1	2	6	1	2	2	2	1	0	6	5	1	0	3	1	3	0	4	2	0	1	2	0	0	3	7	5	2
0	8	7	0	1	0	0	0	0	31	2	7	3	1	2	2	9	0	0	7	2	0	0	1	2	0	1	7	4	1	0	4	0	4	4	0	4	0
2	2	1	4	0	0	1	2	0	7	1	1	3	1	2	2	3	0	3	7	1	0	1	2	3	0	0	13	2	0	0	1	0	6	0	7	0	3
1	0	3	1	6	0	0	3	0	0	5	1	6	4	3	9	1	0	3	3	9	0	1	0	3	1	0	2	0	5	2	5	1	3	3	2	6	1
0	1	3	0	7	1	0	0	0	0	4	2	0	2	2	0	3	0	2	1	6	0	2	2	0	4	1	5	3	1	3	4	1	1	5	2	5	2
1	0	1	1	3	2	0	1	0	0	3	1	6	4	2	2	0	0	0	5	2	1	4	1	2	1	2	3	1	1	3	1	0	2	12	7	7	4
0	0	0	1	3	3	0	1	0	0	6	3	11	2	9	1	1	1	1	4	4	1	10	5	5	0	15	9	2	3	8	4	0	6	13	6	3	1
0	0	4	2	1	2	0	11	0	0	1	3	0	0	2	0	0	0	0	3	4	8	34	17	3	1	17	13	3	0	4	4	2	7	9	6	4	5
0	1	0	2	4	4	0	18	0	0	9	1	4	1	9	2	5	0	3	2	4	5	29	0	1	3	6	6	1	5	0	3	0	7	10	0	3	5
1	1	7	0	3	1	0	10	0	0	5	1	0	5	2	3	1	2	2	2	6	2	39	3	1	2	2	2	0	2	3	1	1	3	4	6	2	1
0	1	5	0	1	0	0	3	0	0	9	2	1	1	1	0	7	0	1	3	3	0	15	1	0	0	1	3	1	1	4	1	0	7	5	2	6	4
0	0	0	0	15	1	0	1	0	0	5	2	2	1	5	0	7	0	2	1	5	0	42	1	0	2	1	4	2	4	1	1	0	3	7	0	1	1
2	0	1	1	1	0	0	1	0	0	0	2	4	1	1	0	1	0	0	3	4	2	36	1	1	1	3	2	8	2	4	5	3	1	4	5	1	2
0	0	2	2	1	0	0	2	0	0	0	1	0	2	2	1	3	1	15	0	6	0	47	0	1	1	0	6	1	2	2	2	1	7	1	2	4	2
0	3	0	1	6	0	0	2	0	0	0	2	6	1	9	1	1	0	2	1	9	3	94	2	2	0	1	6	9	2	0	1	1	0	1	1	8	1
1	4	6	0	0	0	0	0	0	0	0	2	3	2	2	1	1	0	1	6	15	3	77	2	1	0	1	14	2	0	2	5	0	2	6	0	7	2
0	2	5	2	0	0	0	0	0	0	7	2	2	0	5	0	1	0	4	3	1	0	5	0	0	0	0	1	2	0	0	1	0	5	3	1	0	2
0	0	1	0	3	0	0	1	1	0	0	1	0	3	11	1	1	1	6	4	0	0	2	0	5	2	2	0	0	0	2	3	0	5	0	5	0	1
0	1	0	10	2	0	0	3	1	0	1	1	2	4	2	2	1	1	4	4	0	0	3	0	1	0	1	4	4	1	1	7	0	2	10	7	0	3
0	0	3	5	2	0	0	5	1	0	0	1	5	13	2	0	1	0	1	2	1	0	0	0	1	5	3	19	1	1	2	3	0	4	0	1	10	0
0	0	3	1	3	1	3	0	2	0	9	2	2	5	2	2	1	0	5	7	9	0	1	0	4	2	0	20	0	0	2	0	0	2	5	1	9	0
0	0	5	2	5	0	6	1	0	0	2	1	0	2	2	0	4	2	2	0	1	0	1	0	0	1	0	7	5	1	2	2	0	3	0	5	2	1
1	1	5	1	0	0	10	0	0	0	1	1	2	11	3	0	1	0	2	0	0	0	1	0	0	1	1	2	1	1	1	4	0	5	2	1	5	2
0	0	4	0	3	0	3	0	2	0	1	2	0	2	1	6	3	1	17	7	0	0	0	0	1	1	1	4	0	1	4	7	2	3	6	5	9	3
0	0	1	1	8	0	0	0	0	0	5	1	3	0	2	2	0	0	3	2	4	0	4	0	3	2	3	5	6	3	4	4	0	0	0	3	3	2
0	0	14	2	9	0	4	4	0	0	2	2	3	1	2	0	3	1	6	0	1	2	1	0	3	0	2	4	4	4	4	4	1	4	1	3	6	4
0	3	2	5	4	1	1	9	0	3	5	2	2	1	4	0	1	0	3	0	0	0	1	0	0	0	3	12	6	2	3	2	1	2	5	5	15	2
1	2	1	1	3	1	4	9	0	21	2	3	1	1	5	2	0	0	4	1	0	10	1	2	5	0	8	6	4	0	7	3	0	6	2	4	7	0
4	0	0	0	0	1	0	1	0	3	1	3	2	6	1	4	2	0	2	6	0	5	1	0	5	1	4	0	2	1	2	22	0	1	1	3	3	2
0	0	0	3	0	1	0	0	0	0	3	1	3	2	5	5	3	0	4	4	3	6	4	0	1	1	3	3	0	2	2	2	0	1	3	5	9	0
1	0	2	2	0	0	1	0	0	0	3	2	1	2	4	3	6	0	6	1	1	5	0	0	0	5	8	1	16	4	5	4	0	2	0	5	4	0
3	0	0	2	3	0	4	0	0	0	3	2	0	1	2	0	4	0	0	2	3	4	1	1	2	7	23	2	17	6	10	3	3	2	5	3	3	4
0	0	0	2	3	1	4	10	1	0	1	2	0	0	4	1	3	0	1	7	0	2	0	1	3	2	9	1	8	2	6	1	0	8	0	1	2	0
2	0	0	1	15	0	0	8	0	0	0	2	4	1	2	3	3	0	0	2	2	1	1	1	2	0	19	0	8	2	13	4	0	0	3	2	5	1
0	0	3	1	1	0	5	7	0	0	12	2	9	5	5	16	2	0	5	2	1	2	1	2	5	1	0	6	6	0	0	2	2	1	6	7	4	1
1	0	3	2	1	0	0	3	0	0	11	3	11	12	4	0	1	0	2	9	1	3	0	1	1	3	0	4	4	1	0	2	0	0	0	12	6	0
0	1	3	2	6	0	0	0	0	0	0	2	12	8	2	0	1	0	0	3	1	0	0	0	3	3	0	1	6	2	0	4	0	4	3	2	6	4
0	0	2	0	0	0	0	1	0	0	0	1	10	4	2	3	3	0	0	5	5	0	0	0	0	0	0	5	5	3	0	2	0	3	1	6	2	1
0	0	0	2	0	0	0	2	0	7	4	1	14	0	1	1	7	0	1	1	1	0	0	0	3	1	0	12	5	0	0	4	2	7	2	3	4	1
1	0	1	0	0	0	0	0	0	0	0	2	12	0	9	2	7	0	0	4	2	1	0	0	2	0	0	2	1	0	0	8	0	1	3	6	0	0
3	0	1	1	1	0	0	0	0	0	10	2	9	1	2	1	3	1	3	3	0	4	1	1	2	1	0	2	1	1	0	4	5	1	1	5	3	0
2	0	0	2	1	0	1	6	0	2	20	2	10	1	2	0	4	1	2	2	0	2	0	0	2	0	0	4	5	0	0	1	0	1	3	5	0	2
0	0	1	4	4	1	0	4	1	0	14	1	7	24	0	1	4	0	0	5	4	0	0	0	0	1	0	2	6	1	0	1	0	6	2	4	4	0
0	1	0	3	1	0	0	2	0	0	3	1	11	2	1	1	1	0	0	5	0	1	0	0	2	1	0	1	7	0	0	1	0	1	4	8	5	1
1	0	0	0	2	0	0	5	1	0	2	1	9	0	0	0	0	0	0	10	0	0	1	1	1	1	0	2	4	4	0	3	1	3	0	3	1	0
0	2	2	2	1	0	0	0	0	0	0	5	10	2	0	0	2	0	0	1	6	2	5	2	0	0	0	4	1	1	0	1	0	2	3	6	2	4
0	0	0	0	2	0	12	5	1	0	0	1	4	1	2	5	1	1	2	3	5	3	5	2	0	0	0	2	5	0	0	5	0	6	3	6	0	4
0	0	1	16	4	0	6	2	0	0	0	1	4	1	9	0	2	0	2	4	0	2	1	0	0	0	0	2	2	5	0	5	3	1	4	8	1	0
2	0	9	2	2	1	11	11	0	0	0	3	3	2	1	0	7	1	3	1	2	0	0	0	3	0	0	6	4	1	0	4	1	7	7	6	0	1
12	1	2	1	1	0	14	1	0	0	0	2	3	3	1	0	1	0	1	3	0	0	0	0	0	1	0	6	5	0	0	3	4	1	2	6	2	2
3	0	0	2	3	0	17	8	0	0	0	3	3	3	1	0	0	8	2	4	3	0	1	0	1	1	0	3	8	1	0	1	2	6	1	3	1	1
10	0	0	0	0	0	2	1	0	0	0	4	2	4	5	0	4	4	0	1	0	1	0	1	2	3	0	4	4	2	0	2	2	1	5	0	0	1
9	4	2	1	1	1	0	6	0	0	0	3	3	3	2	0	4	2	0	6	4	0	1	1	2	0	0	6	3	1	0	3	2	2	7	1	0	0
3	0	2	0	6	1	0	5	0	0	5	1	3	2	2	0	11	1	0	1	1	2	0	0	3	5	0	2	4	2	0	5	4	2	0	4	0	3
8	0	0	1	4	0	0	1	0	1	2	6	3	4	3	6	2	1	0	0	1	4	2	0	1	2	0	3	1	0	0	1	4	17	3	2	0	1
12	0	3	0	3	0	0	0	0	0	0	1	3	3	3	0	1	5	2	3	1	0	0	0	1	0	0	3	8	0	0	5	2	13	3	3	2	1
12	0	0	5	0	1	0	8	1	0	10	8	4	3	3	16	7	3	0	8	2	0	0	0	0	0	0	3	3	0	0	5	2	3	7	8	0	1
1	1	0	0	1	1	0	0	0	4	9	1	3	3	5	0	3	0	0	2	2	0	1	0	0	2	0	4	5	3	0	4	7	4	4	2	0	7
0	0	1	3	1	3	0	10	0	18	4	1	4	3	1	0	1	1	0	0	6	0	0	2	0	9	0	0	8	7	0	1	1	8	8	2	0	5
0	0	9	2	2	0	1	2	0	16	13	1	3	2	4	0	0	5	0	7	6	1	1	1	0	5	0	1	2	0	0	5	0	5	8	7	2	1
0	0	0	1	6	0	0	1	0	11	4	1	4	2	9	0	0	0	0	8	3	5	0	10	0	5	0	2	4	5	0	3	3	3	5	5	0	1
0	1	2	1	0	0	0	1	0	0	5	2	4	5	2	0	0	7	2	0	1	1	0	0	0	6	0	6	5	3	0	2	7	5	2	5	2	0
0	0	6	5	4	0	0	5	0	0	0	2	3	3	1	0	0	7	1	0	0	2	0	0	0	4	0	4	9	2	0	5	2	3	1	4	1	1
1	0	0	2	1	0	1	4	1	0	8	2	4	3	1	4	1	1	0	2	4	0	0	1	0	2	0	2	9	1	0	4	2	4	3	3	0	0
1	0	2	2	2	1	0	7	1	0	3	3	4	2	9	0	9	0	0	6	4	0	1	1	1	0	0	0	2	1	0	3	3	4	3	0	1	0
1	0	0	4	1	3	0	7	0	0	4	2	2	1	2	0	2	3	0	7	0	0	1	0	0	1	0	2	4	2	0	2	1	2	9	2	1	0
0	2	0	1	0	0	0	11	0	0	10	2	2	1	9	0	1	3	0	3	0	1	0	2	1	3	0	1	4	4	0	5	0	4	6	0	0	0
0	4	20	2	2	0	0	6	0	0	11	1	1	3	2	6	0	7	0	1	0	2	0	1	0	3	0	5	15	1	0	3	0	4	8	2	0	2
0	0	0	5	0	0	0	4	0	0	0	2	2	1	1	2	0	4	1	1	3	10	0	1	1	0	0	0	10	2	0	2	1	2	7	1	0	2
0	0	1	4	1	4	0	16	0	0	0	3	1	1	9	5	0	5	0	1	3	2	0	1	1	1	0	2	5	2	0	2	4	2	6	1	1	8
0	0	0	3	2	2	0	10	0	0	11	4	2	1	1	7	1	2	1	5	1	8	0	0	0	5	0	4	6	3	0	4	3	4	22	2	3	5
0	0	7	2	1	6	0	0	0	0	0	3	3	2	2	0	0	7	2	0	0	5	0	0	0	0	0	0	5	2	0	3	4	4	9	1	4	4
1	1	0	1	0	7	0	4	0	0	0	3	1	2	1	0	0	5	1	2	4	4	0	5	1	0	0	2	5	2	0	3	2	7	14	7	0	8
1	0	4	0	3	39	0	3	0	0	0	2	2	1	9	0	0	0	6	5	1	2	0	1	0	0	0	3	2	5	0	2	4	3	12	3	1	3
0	0	2	3	2	46	1	2	0	0	0	3	2	5	9	3	0	8	9	0	0	1	0	1	1	1	0	2	11	1	0	1	5	6	9	0	0	5
0	0	2	2	6	66	1	1	0	0	0	3	3	2	2	1	3	3	5	10	2	0	1	1	0	1	0	4	2	2	0	2	1	6	7	7	0	6
1	0	2	1	4	53	0	0	0	0	3	3	3	9	1	2	1	2	3	3	0	1	0	2	0	1	0	2	23	2	0	2	4	2	8	4	1	6
0	0	6	1	2	69	0	1	0	0	8	3	3	1	9	3	1	5	4	6	1	1	0	4	0	1	0	7	14	0	0	3	4	0	2	12	2	7
0	0	0	1	2	63	0	0	0	0	2	3	4	4	4	0	2	5	8	6	5	0	4	1	0	3	0	3	7	1	0	1	1	2	7	7	0	6
0	0	3	2	0	62	0	0	0	0	1	3	4	2	1	23	1	1	5	1	1	0	1	0	0	2	3	0	6	0	3	4	2	10	14	6	0	7
0	1	7	3	4	63	0	0	0	0	2	3	4	5	4	18	0	5	9	6	6	0	0	1	0	0	8	0	9	0	4	1	3	0	10	8	0	7
1	0	2	0	0	44	0	0	0	0	3	3	2	1	9	3	3	4	2	5	2	1	1	0	1	0	11	0	11	0	3	2	2	2	8	0	0	5
0	0	6	3	3	64	1	1	0	2	0	2	4	3	4	0	1	3	5	1	2	1	5	4	1	0	1	6	5	1	0	3	5	3	2	5	1	7
0	0	5	1	4	62	0	5	1	3	0	2	2	4	4	7	1	0	10	2	0	12	0	0	1	6	1	5	6	4	2	1	7	0	6	1	0	7
0	0	0	2	1	63	1	0	0	0	0	2	3	3	2	8	0	0	8	0	2	1	0	1	0	0	2	1	11	2	4	4	1	2	7	10	0	7
0	0	2	3	4	39	0	2	0	0	2	3	2	4	9	5	0	2	6	9	2	8	1	3	1	3	3	5	9	7	2	4	3	5	23	5	0	4
2	0	13	5	1	24	0	0	0	2	0	3	2	2	1	14	3	4	3	7	4	4	1	3	0	2	3	0	11	1	8	2	4	3	12	3	0	3
4	0	2	0	1	1	0	0	0	0	0	2	4	0	2	2	0	1	4	0	6	10	0	1	1	1	5	6	8	3	4	1	2	3	6	4	1	4
3	0	7	4	3	0	0	0	0	0	0	3	3	0	1	0	0	1	7	1	5	3	0	0	0	0	4	2	3	0	5	4	0	2	2	4	1	1
2	0	2	0	2	1	0	1	0	0	0	2	3	1	1	0	3	2	2	1	2	5	0	1	0	1	1	4	3	2	0	6	6	1	3	4	1	2
3	0	2	0	4	1	0	2	0	0	0	2	2	2	1	0	13	2	1	7	10	7	3	2	0	3	9	3	6	0	8	3	7	2	1	3	1	3
0	0	5	1	0	0	0	1	0	1	0	2	4	3	1	0	0	9	1	3	5	2	7	2	0	2	8	3	3	2	5	1	4	0	2	0	0	1
4	0	1	4	1	0	0	1	0	0	0	2	3	5	1	0	0	7	0	1	3	0	1	2	0	0	3	1	5	1	2	1	2	1	12	4	0	1
0	0	0	4	3	1	0	2	0	0	0	3	2	4	9	5	2	5	1	7	1	2	0	4	1	0	0	3	5	0	1	3	6	1	8	2	2	2
2	0	4	2	3	0	0	0	0	0	0	3	4	2	2	2	2	0	4	0	3	1	0	1	1	2	2	5	9	2	3	3	1	1	10	2	1	1
0	0	5	12	2	1	0	0	3	0	0	3	4	2	1	0	0	4	0	1	3	0	4	5	0	1	2	2	3	1	3	1	4	2	12	5	1	0
0	2	1	3	2	1	0	2	0	0	0	1	3	1	1	3	1	1	0	4	7	0	3	0	0	0	0	3	3	0	6	1	2	1	4	0	0	0
2	0	0	4	1	0	0	8	0	0	0	2	3	5	2	12	8	8	1	1	4	1	1	0	0	2	0	1	1	1	1	1	2	2	4	2	0	0
0	1	1	4	3	1	0	6	0	0	0	3	2	1	1	3	0	5	5	1	0	0	2	0	1	1	3	2	15	0	3	1	3	1	8	1	0	3
0	0	3	12	0	1	0	0	0	0	0	3	1	1	1	9	2	1	0	5	0	0	0	1	0	0	1	3	12	0	1	3	0	2	7	2	0	1
2	1	1	1	3	0	1	4	1	0	1	3	2	1	9	0	2	3	2	2	0	3	0	0	0	0	2	4	6	0	4	1	3	0	4	4	1	1
1	0	2	0	4	0	2	7	0	0	2	2	3	1	1	15	3	2	4	3	1	5	8	0	0	1	0	1	2	0	3	1	0	0	5	2	3	4
11	0	3	9	4	1	0	1	0	0	2	3	1	4	1	7	6	3	10	1	0	3	27	1	0	0	0	3	3	0	6	1	4	2	10	8	3	0
6	3	6	4	0	0	0	2	0	7	1	4	2	4	1	2	0	0	4	1	1	8	28	0	0	0	1	4	5	2	2	1	11	2	4	4	7	0
13	1	0	0	0	0	1	12	0	19	1	2	3	4	1	0	4	0	0	3	1	3	12	0	2	1	3	1	2	2	3	7	0	0	2	1	3	1
18	0	3	3	5	0	0	5	0	0	1	2	3	4	1	0	2	0	0	10	4	6	10	1	1	2	5	1	8	0	6	3	2	0	16	0	0	0
3	0	8	3	1	0	0	2	0	0	0	1	3	4	1	6	3	4	6	5	0	4	1	0	1	2	2	2	6	2	7	3	5	0	2	0	2	0
2	0	9	0	3	0	0	1	0	0	0	1	3	2	4	17	6	3	2	7	2	8	4	3	0	1	11	1	1	0	8	5	6	3	3	2	0	0
Supplementary information file 3: Table was shown as the spike firing rates of pyramidal cells in WT mice in day (figure1d)(N=5, n=38), each value represents the spike count/s.

## Sheet: WT night 
neuron 1	neuron 2	neuron 3	neuron 4	neuron 5	neuron 6	neuron 7	neuron 8	neuron 9	neuron 10	neuron 11	neuron 12	neuron 13	neuron 14	neuron 15	neuron 16	neuron 17	neuron 18	neuron 19	neuron 20	neuron 21	neuron 22	neuron 23	neuron 24	neuron 25	neuron 26	neuron 27	neuron 28	neuron 29	neuron 30	neuron 31	neuron 32	neuron 33	neuron 34	neuron 35	neuron 36	neuron 37
2	0	2	0	0	3	3	0	0	0	0	0	0	0	2	1	0	0	0	0	0	0	3	0	0	0	0	0	1	0	0	0	0	2	1	1	0
1	0	1	0	0	2	2	0	0	3	0	1	0	0	0	1	1	0	3	0	0	0	0	0	6	0	0	0	1	0	0	2	0	1	1	2	0
1	1	0	0	1	0	3	2	0	1	0	0	0	0	0	0	3	0	0	1	0	0	1	0	0	0	0	1	0	3	0	1	0	0	1	3	0
0	0	0	0	1	0	0	0	2	1	0	1	0	3	1	2	5	0	0	0	0	0	0	0	0	0	0	0	0	0	0	0	0	1	0	1	0
1	0	0	0	0	0	1	1	0	2	6	0	0	3	0	2	0	4	0	0	0	0	0	0	1	0	0	0	0	1	0	0	2	3	0	5	0
0	0	0	0	0	0	2	0	0	1	9	1	2	0	0	1	1	1	0	1	0	0	3	1	0	1	4	1	1	0	0	0	1	3	0	3	1
0	2	0	0	0	0	3	0	0	0	7	0	0	0	2	0	3	1	0	0	0	1	0	1	1	1	0	0	0	0	0	0	3	1	1	0	1
0	4	0	0	0	0	3	4	0	1	2	0	1	0	0	0	1	0	6	0	0	0	0	1	0	0	0	0	1	0	0	0	0	2	1	1	0
0	5	0	0	0	0	0	1	0	2	0	0	0	1	0	0	1	0	2	0	1	0	0	0	0	0	0	0	0	0	0	0	0	0	0	1	0
1	0	0	0	3	0	1	0	0	1	4	0	0	2	0	2	3	0	0	0	0	0	0	2	0	1	0	2	1	1	0	0	1	2	0	3	1
0	0	0	0	1	0	0	0	1	1	1	0	0	0	0	2	0	0	0	2	0	0	0	0	1	0	0	0	0	0	0	0	3	1	1	3	0
0	4	0	0	4	1	1	1	0	0	1	1	0	5	0	1	0	0	0	0	0	0	0	0	0	0	0	0	0	0	0	1	0	1	5	0	0
1	5	1	0	0	1	0	0	2	0	2	2	1	1	0	1	0	0	0	0	5	2	0	0	0	3	1	0	2	1	0	1	0	0	0	5	3
2	0	0	0	0	1	0	2	0	1	1	0	0	6	1	0	1	0	0	0	0	4	3	0	0	2	2	1	2	0	0	0	2	0	0	2	2
2	1	0	0	0	0	0	1	0	0	0	0	0	3	1	0	5	1	0	0	1	0	1	0	0	0	0	1	0	1	0	0	0	0	5	1	0
1	1	0	1	7	1	1	0	0	0	0	0	0	0	1	2	0	0	0	0	0	0	3	1	1	1	0	2	0	3	0	0	1	0	2	0	1
0	0	0	0	0	0	0	3	0	0	2	0	1	0	0	0	0	0	0	0	0	0	0	0	1	0	3	1	0	0	0	0	5	0	0	2	0
0	0	0	0	0	0	8	0	0	0	0	1	0	0	0	0	1	0	0	0	0	0	2	1	0	1	3	0	2	0	0	0	0	0	1	0	1
2	0	1	0	1	0	0	0	2	0	0	2	0	3	0	1	3	2	0	6	0	0	0	0	0	0	5	0	1	0	0	0	0	4	0	0	0
0	0	1	0	1	0	0	3	5	3	0	3	0	3	0	2	2	1	0	12	3	0	0	2	1	0	0	1	2	0	0	0	0	0	2	0	0
0	1	0	0	1	0	0	0	2	0	0	0	0	3	2	2	0	0	0	9	1	0	0	3	0	3	0	1	1	1	0	0	0	0	1	3	3
2	0	0	0	0	0	1	1	0	0	1	0	0	0	0	1	0	0	0	19	0	0	0	0	1	0	0	0	0	1	0	11	0	1	1	1	0
2	3	0	0	0	0	0	4	0	0	0	0	0	0	1	0	0	0	0	4	0	0	2	0	0	0	0	0	2	0	0	10	1	0	3	0	0
1	0	2	0	0	5	0	4	0	3	0	0	0	4	1	1	2	1	0	17	0	6	0	0	0	2	0	0	1	0	0	5	0	4	1	4	1
2	0	2	0	1	3	0	1	0	2	0	0	0	0	0	0	1	0	0	14	0	1	0	1	0	1	1	1	0	0	0	0	1	1	3	2	1
1	0	0	0	6	1	1	0	2	1	0	2	0	1	0	0	0	0	16	17	0	0	0	2	0	0	0	3	5	0	0	4	0	0	2	1	0
3	1	0	0	0	0	1	1	1	0	5	2	0	2	0	0	0	0	10	57	0	0	0	1	1	0	0	0	2	0	0	3	0	1	0	1	0
1	3	1	0	0	0	1	0	0	1	0	0	0	0	0	1	6	0	2	36	1	0	0	0	0	0	0	0	2	0	0	3	2	5	3	0	0
0	3	0	0	2	0	0	2	0	1	0	0	0	2	0	1	4	0	1	0	0	0	1	2	2	0	3	2	2	0	0	12	0	1	0	1	0
0	0	0	0	0	1	0	0	0	0	2	0	0	0	1	0	0	0	0	0	0	0	0	0	2	0	0	0	2	0	0	19	1	0	1	1	0
0	1	0	3	0	0	4	1	1	0	4	0	0	1	1	1	1	0	1	0	0	0	0	0	0	0	0	0	0	3	0	1	0	1	1	3	0
0	0	0	1	0	2	3	1	0	2	0	0	0	4	2	0	2	2	0	0	0	1	0	0	0	0	1	0	1	0	0	0	1	1	0	0	0
0	0	0	1	6	1	1	6	0	1	0	0	0	0	0	0	0	2	0	0	0	0	1	0	0	0	3	2	1	0	4	0	0	0	5	4	0
0	0	2	2	0	2	0	0	2	0	0	2	0	0	0	0	0	0	0	1	0	1	2	2	0	4	3	0	0	0	0	0	1	2	0	1	11
0	1	3	2	2	0	3	0	2	1	0	0	0	6	1	0	0	0	0	0	0	1	3	1	2	0	1	0	2	0	2	3	1	0	2	1	10
0	1	1	0	1	1	0	0	4	1	0	1	7	1	2	0	0	1	0	0	0	0	3	0	0	0	1	1	0	0	0	2	0	1	1	0	5
0	0	2	0	1	0	3	0	12	0	0	9	11	2	7	0	0	0	0	1	0	0	2	1	0	0	1	0	0	1	0	0	7	2	0	1	0
0	0	1	3	0	0	0	0	3	1	0	2	4	3	5	2	0	2	5	0	1	0	0	2	1	5	0	1	1	0	0	0	0	2	1	0	4
0	1	2	0	0	0	0	0	10	0	0	6	8	1	2	1	2	10	4	0	0	0	2	0	0	1	0	0	4	0	0	0	0	0	2	0	3
0	0	3	0	0	0	1	2	7	0	1	1	3	3	1	1	1	1	0	0	0	0	0	0	0	0	0	0	0	0	0	0	1	0	1	0	3
0	1	0	0	0	0	0	1	4	0	1	0	0	2	2	0	0	0	0	0	0	0	1	1	0	0	0	1	1	3	0	0	0	2	2	2	12
0	0	2	4	0	0	0	0	4	0	1	2	0	2	0	2	0	1	0	0	0	0	0	0	0	2	0	0	0	1	0	0	1	0	1	1	19
0	1	4	0	0	0	3	1	2	0	2	0	0	0	0	3	2	0	0	0	0	0	0	0	0	0	1	1	1	0	0	0	1	1	0	0	1
0	6	2	0	7	0	0	5	5	2	0	5	0	0	1	3	0	0	2	0	0	0	2	2	0	1	2	1	0	1	0	0	0	1	0	0	0
0	0	1	1	0	1	1	2	0	0	0	4	0	0	5	2	0	1	0	0	0	0	0	3	1	2	0	1	2	1	0	4	0	1	0	0	0
0	0	0	0	0	0	0	0	0	1	1	3	1	0	0	1	0	0	9	0	0	0	0	0	0	2	0	2	1	0	0	1	1	2	4	0	0
0	0	1	1	5	2	0	0	0	0	1	0	2	2	2	0	2	1	0	0	1	1	1	0	1	0	1	0	0	0	0	10	1	4	0	0	3
0	2	0	1	1	1	0	1	0	0	1	0	4	4	1	0	1	1	7	0	3	3	3	0	0	0	2	0	1	0	2	1	4	1	2	0	2
0	1	3	3	0	1	0	0	0	1	2	3	0	6	2	0	0	0	3	0	0	1	1	0	0	0	0	0	2	1	0	0	2	1	4	2	0
0	7	7	2	0	0	0	0	0	0	0	3	0	1	0	0	2	0	5	0	0	3	0	0	0	0	0	0	3	1	0	0	4	1	3	0	0
0	2	1	0	0	0	1	0	2	1	0	0	0	3	3	0	1	1	0	0	0	0	3	0	0	0	3	1	0	0	0	0	0	1	1	0	0
1	1	0	0	0	0	3	0	2	1	2	0	0	1	0	1	0	1	2	0	0	0	11	1	0	0	0	0	1	0	0	0	0	0	1	1	0
0	0	0	0	0	0	0	0	5	2	0	1	0	0	1	1	2	4	2	0	0	0	5	0	0	1	0	0	0	0	0	0	2	1	5	0	0
1	6	0	5	8	0	1	1	6	1	0	3	0	1	0	0	0	1	1	1	0	1	0	0	1	5	1	0	0	1	0	0	0	9	4	0	0
0	4	0	2	0	0	1	0	2	1	1	2	0	5	1	0	1	0	0	0	0	0	0	0	0	1	1	0	0	0	2	0	0	18	10	0	4
1	1	0	4	0	0	0	1	4	0	3	2	0	5	3	1	3	0	0	0	0	0	0	0	3	2	0	0	4	0	0	0	1	3	7	0	0
1	1	0	0	1	1	0	1	0	1	0	5	0	1	0	2	0	0	0	0	0	0	0	1	1	0	0	1	2	1	0	0	2	2	1	2	0
1	1	0	5	1	0	1	2	1	1	0	1	0	1	0	1	4	1	0	2	0	0	0	1	0	0	0	0	3	0	0	0	0	4	3	0	3
0	1	1	0	0	0	1	2	0	0	0	5	3	1	1	3	2	0	0	1	0	0	0	0	1	0	0	1	1	0	0	0	0	15	2	0	0
0	3	1	3	0	0	0	4	0	0	0	3	2	2	1	1	0	0	1	0	2	0	0	0	0	0	0	2	1	0	0	0	0	0	6	0	1
2	2	0	0	0	5	0	0	2	0	2	3	0	0	0	1	0	0	0	0	0	0	0	0	4	4	0	1	0	0	0	8	2	0	2	0	1
3	0	0	0	0	0	0	0	0	0	0	1	0	1	0	0	2	0	0	0	0	0	0	3	0	0	0	1	2	2	0	3	3	0	2	0	0
1	1	0	0	6	0	7	5	2	0	0	0	0	0	0	3	0	2	0	0	0	0	0	0	0	1	0	0	0	3	0	0	8	9	4	0	3
2	0	0	0	0	0	0	3	0	0	14	3	0	2	0	0	0	0	0	0	0	1	0	1	0	1	0	1	0	0	0	1	1	4	1	0	0
1	1	5	2	1	1	0	0	0	0	0	2	0	1	2	2	0	1	1	0	0	7	0	0	1	0	0	0	0	0	0	8	1	4	1	0	0
0	0	3	0	4	3	0	3	0	0	0	0	0	2	0	3	0	0	1	0	0	1	0	0	5	0	0	0	1	0	0	1	0	2	6	1	0
0	0	3	0	0	0	0	2	1	0	0	3	0	1	1	0	0	0	0	0	0	0	0	0	0	0	1	0	0	0	0	3	1	1	3	0	0
0	1	0	0	0	2	0	0	0	0	0	0	0	0	0	0	1	0	0	1	0	0	0	0	0	0	2	1	0	0	0	0	0	0	0	2	0
0	0	0	0	4	1	0	0	0	0	1	0	0	3	8	0	1	0	0	0	0	0	4	0	0	0	7	0	0	0	0	2	0	4	3	6	0
2	6	1	0	0	0	1	0	1	0	0	1	0	2	5	0	0	2	0	0	0	0	7	0	0	0	6	0	3	0	0	11	1	3	5	1	0
2	6	0	0	1	0	0	0	0	0	5	8	0	1	4	0	0	0	0	0	0	1	14	0	0	3	19	0	0	0	0	0	0	1	1	2	0
1	1	0	4	0	2	0	0	1	0	0	3	0	5	2	0	0	1	3	0	0	1	3	1	0	0	3	4	0	0	0	0	0	0	0	6	0
1	0	0	0	0	0	0	1	0	0	1	4	0	1	0	7	2	0	1	0	0	1	2	2	4	1	2	5	2	0	2	0	0	0	6	2	1
1	4	0	1	2	3	0	1	0	1	0	1	0	1	2	0	4	0	0	0	0	1	0	1	0	0	4	3	2	2	0	0	0	2	1	1	17
0	0	0	3	0	1	0	0	0	0	0	3	0	1	3	3	0	1	0	0	0	4	6	0	0	2	1	0	0	5	0	0	0	2	4	0	3
0	1	0	0	1	1	0	4	1	0	0	3	0	1	1	2	0	0	0	0	0	2	2	0	0	0	3	1	0	4	0	0	0	4	1	0	2
0	0	0	1	0	1	2	0	11	2	0	3	0	0	0	2	0	0	0	0	0	0	6	0	0	0	9	0	1	1	0	0	1	1	1	2	0
0	3	0	1	0	0	0	1	8	3	0	1	0	0	2	0	0	2	0	0	0	0	0	0	0	3	4	1	0	8	0	0	0	0	3	3	0
1	0	2	2	0	0	0	0	5	1	0	4	0	1	2	0	0	2	0	0	0	1	0	0	0	0	4	0	3	1	0	0	0	1	0	4	0
3	0	1	1	2	0	0	1	3	1	0	0	0	2	0	1	0	1	6	0	0	1	6	0	0	0	7	0	0	0	0	0	0	0	1	1	2
2	4	0	0	0	1	3	0	3	0	0	0	0	0	0	2	4	1	0	0	0	0	1	3	4	0	1	0	0	0	0	0	0	0	5	3	0
0	0	1	0	0	4	1	1	2	1	0	2	0	1	1	1	1	1	0	0	0	0	1	1	1	0	1	1	1	0	0	0	0	0	5	1	0
3	0	1	0	3	0	0	0	2	0	2	1	0	0	0	1	0	0	0	0	0	0	0	2	0	1	2	0	0	0	0	0	0	0	0	1	0
2	7	1	0	0	4	0	0	1	2	0	0	0	2	1	0	1	0	0	0	0	2	3	8	2	1	4	0	0	0	5	0	0	0	5	3	0
3	3	2	0	7	0	3	0	1	1	0	1	0	0	1	2	0	0	1	0	0	1	1	0	5	1	6	0	2	0	2	0	0	0	0	2	0
2	1	1	2	6	0	1	0	0	0	0	0	0	2	0	0	0	2	0	0	0	1	2	0	0	0	0	0	1	0	0	0	0	0	0	1	0
0	3	0	0	2	0	0	0	1	1	0	0	0	3	0	2	0	0	0	0	0	0	8	2	0	1	0	0	2	0	0	0	1	0	3	2	0
1	1	0	1	0	2	4	0	1	0	4	0	0	0	0	0	0	0	1	0	0	0	2	1	0	1	0	2	0	0	0	6	5	0	0	0	8
0	4	2	0	0	0	0	1	0	0	0	0	0	0	0	1	1	0	0	0	0	0	5	0	0	2	0	0	0	0	0	1	0	0	1	0	4
1	0	0	2	0	2	2	1	2	0	0	0	0	1	1	0	0	1	0	0	0	0	2	0	0	1	0	0	1	8	0	0	1	1	4	1	0
1	1	1	4	0	1	3	0	7	1	3	0	0	0	0	2	0	1	0	2	0	0	8	5	3	1	0	1	0	4	0	0	0	2	4	0	16
2	0	1	0	0	0	2	1	7	0	0	0	0	3	1	1	1	1	0	0	0	1	4	1	0	0	0	1	0	0	0	0	0	1	2	3	22
3	0	4	2	1	1	0	0	3	0	1	0	0	0	0	0	0	1	0	0	0	0	0	0	0	0	0	1	0	16	7	0	1	0	4	1	1
4	0	4	0	0	1	1	0	0	0	1	1	0	3	2	2	6	0	0	0	0	0	4	0	0	0	0	0	0	22	4	0	1	2	0	1	0
0	1	2	4	0	1	0	0	0	0	0	5	0	4	0	2	0	8	0	1	0	0	5	0	0	0	0	0	0	1	3	0	0	0	4	0	0
1	0	3	0	4	0	1	1	5	0	3	2	0	4	0	0	1	1	0	0	0	0	2	2	1	3	0	1	1	0	0	0	2	0	1	2	0
0	1	0	3	2	0	0	1	4	0	0	0	0	0	0	3	0	2	0	0	0	3	6	0	0	0	0	0	0	0	4	0	0	1	3	1	0
0	1	0	1	0	0	0	0	0	0	0	3	0	0	0	0	2	0	0	0	0	1	6	0	4	0	1	1	1	0	0	0	1	0	5	1	0
2	0	1	3	0	0	0	2	1	2	0	5	0	1	0	1	3	2	0	0	0	1	8	1	3	0	0	0	1	0	0	2	1	1	1	0	0
2	0	1	3	0	1	0	0	1	1	0	5	0	1	0	0	0	0	3	0	0	3	7	0	4	3	1	1	1	0	0	2	4	0	6	0	0
1	0	3	3	0	0	1	0	0	0	0	0	0	2	1	1	2	0	0	0	0	2	3	0	1	4	1	0	1	0	0	2	4	0	1	1	0
9	2	4	0	0	0	0	0	0	0	0	0	0	1	3	4	3	0	0	0	0	0	11	0	2	0	2	0	0	0	0	0	0	1	4	0	0
10	0	1	0	1	0	0	0	1	1	0	2	1	0	0	1	4	0	0	0	0	2	5	0	0	3	6	2	1	0	0	0	0	1	4	4	0
3	0	2	0	2	1	0	3	3	0	0	0	1	1	2	1	2	0	0	2	0	1	7	0	0	0	1	0	0	0	3	0	1	1	6	3	1
2	0	0	1	0	0	5	1	0	1	0	4	0	1	3	2	6	1	0	1	0	0	2	0	0	0	0	0	0	0	0	8	2	0	2	3	1
2	0	0	1	0	0	0	0	0	0	1	0	0	1	2	4	0	1	0	0	0	0	9	4	3	0	2	0	0	0	0	0	1	0	1	2	1
3	1	0	1	1	0	1	0	0	0	17	1	0	6	7	0	3	0	1	0	0	0	0	2	0	0	2	1	0	0	0	0	1	3	1	3	0
4	1	0	2	0	5	2	0	1	0	3	4	0	2	1	2	0	2	0	0	0	0	0	2	0	0	1	3	0	2	1	0	2	0	1	0	1
1	0	1	0	3	0	2	1	0	1	2	1	0	2	1	1	1	0	1	1	0	0	4	1	0	1	0	3	0	2	5	0	2	1	0	2	1
4	0	1	0	0	3	0	1	2	0	0	2	0	0	0	2	0	0	0	0	0	1	0	0	0	0	1	0	0	1	6	0	1	0	0	0	2
8	0	2	3	0	0	1	1	0	0	0	2	0	0	3	0	0	1	0	1	0	0	0	0	0	1	0	1	0	0	16	4	1	1	1	0	1
2	0	1	1	2	0	0	0	6	0	0	6	0	2	1	0	3	0	0	0	0	0	0	0	1	3	1	0	1	0	1	0	3	0	0	6	1
1	1	1	0	0	0	0	0	1	0	2	3	0	1	0	0	6	1	0	0	1	0	1	0	0	3	0	0	0	0	1	0	1	0	2	3	4
1	1	0	0	2	1	1	2	13	0	0	2	0	0	0	1	3	0	0	4	0	0	0	0	0	0	0	0	0	0	1	0	1	0	0	3	6
3	2	1	3	1	1	3	2	1	1	0	2	0	1	0	0	2	0	0	7	0	0	1	0	0	0	4	3	1	1	1	0	0	1	0	1	2
7	1	1	3	0	0	2	0	6	0	0	0	0	6	1	0	0	0	0	18	0	0	1	0	0	0	3	1	0	4	0	0	0	0	0	1	1
6	0	1	0	0	0	1	1	6	0	0	0	0	3	0	2	1	0	0	8	0	0	0	0	0	0	2	0	2	18	8	0	3	0	2	0	1
2	2	0	0	3	0	0	0	1	0	0	4	0	0	0	0	0	3	0	6	0	4	0	0	1	2	2	0	0	3	5	0	0	0	1	2	1
1	4	0	0	1	1	0	0	1	1	0	2	0	1	1	1	1	2	0	0	0	0	0	0	0	0	0	0	0	0	0	0	0	1	1	4	8
2	4	0	6	0	1	1		0	1	0	0	0	0	0	0	0	0	0	1	0	5	0	1	0	3	1	1	1	0	1	0	1	0	0	2	5
Supplementary information file 3: Table was shown as the spike firing rates of pyramidal cells in WT mice in night (figure1d)(N=5, n=37), each value represents the spike count/s.

## Sheet: KO day
neuron1	neuron2	neuron3	neuron4	neuron5	neuron6	neuron7	neuron8	neuron9	neuron10	neuron11	neuron12	neuron13	neuron14	neuron15	neuron16	neuron17	neuron18	neuron19	neuron20	neuron21	neuron22	chan23a	neuron24	neuron25	neuron26	neuron27	neuron28	neuron29	chan30a	neuron31
0	2	0	0	3	0	1	0	4	1	0	8	0	1	3	0	8	1	2	11	1	4	2	2	3	7	0	2	9	1	0
0	2	0	4	1	0	2	0	2	0	3	1	0	2	2	1	8	1	1	0	1	7	4	4	4	2	1	0	5	3	0
0	1	0	0	0	3	2	0	0	4	2	3	0	1	4	0	8	1	0	1	0	4	2	3	2	0	2	5	0	0	0
0	4	0	0	3	1	0	1	1	0	6	2	5	4	0	0	9	4	1	0	1	1	3	4	4	0	0	3	2	0	0
1	5	1	0	4	0	6	0	4	2	2	7	5	0	1	2	2	3	0	11	1	3	1	2	3	0	0	3	2	0	0
0	0	1	0	3	0	1	7	9	3	4	5	3	0	1	1	5	0	0	0	4	3	1	1	3	0	2	1	2	3	3
0	1	4	0	5	0	0	4	1	1	4	0	0	4	0	12	1	1	0	0	2	2	8	1	3	5	1	5	0	1	0
0	2	0	3	1	1	3	0	2	0	5	0	0	0	0	1	1	0	1	0	3	4	1	2	4	2	6	8	5	0	2
0	6	0	0	1	2	0	4	4	2	3	6	4	1	0	0	1	1	1	0	1	3	1	1	4	1	2	3	0	2	0
3	3	0	1	5	0	2	0	1	0	7	0	0	2	1	7	3	2	0	0	1	3	1	2	4	1	2	7	4	1	0
2	0	0	0	9	0	1	2	34	4	1	2	2	3	0	4	4	3	1	0	5	2	1	3	4	0	2	1	2	0	0
1	1	2	0	9	0	0	1	3	1	1	0	7	2	1	1	1	0	0	0	2	1	1	3	4	4	4	1	0	0	10
6	2	2	1	0	0	0	2	1	0	7	3	3	2	4	1	3	0	1	0	1	3	1	2	5	16	1	0	2	1	0
4	1	4	0	2	4	2	0	0	3	4	3	4	2	1	0	5	1	1	0	1	2	1	2	4	19	1	2	0	1	0
3	5	0	0	1	0	0	1	4	1	4	1	0	7	1	1	3	0	0	0	3	1	1	2	4	4	1	1	1	1	0
0	2	2	2	6	0	0	0	4	0	2	0	0	8	1	2	2	1	2	11	1	4	2	2	5	8	1	2	2	1	11
0	1	2	2	2	0	0	0	0	1	1	1	0	1	0	0	2	0	1	0	4	0	1	3	2	4	0	24	9	5	0
1	0	2	4	5	0	1	0	0	0	3	2	2	1	0	0	1	0	9	11	3	1	1	2	2	3	1	24	1	10	10
1	0	1	1	5	0	1	0	1	2	3	4	5	0	0	2	0	1	10	0	1	1	2	4	3	1	4	3	0	2	0
6	3	5	2	3	0	3	1	14	1	0	6	3	1	1	0	2	1	7	3	2	1	3	4	3	3	5	1	3	7	0
0	2	3	0	4	0	3	2	4	0	2	1	2	1	5	2	8	1	9	12	5	1	3	2	4	1	1	7	3	6	1
1	6	2	6	10	0	0	0	2	0	2	3	1	3	0	1	2	4	2	0	7	3	1	2	3	2	4	0	0	3	1
0	1	1	5	6	0	0	0	2	0	3	2	2	1	0	1	4	5	3	0	5	1	2	3	3	0	0	4	0	2	3
3	10	1	0	6	0	5	1	12	0	0	5	2	2	2	0	3	5	0	13	4	1	2	3	3	7	0	0	1	1	0
0	1	3	0	1	0	0	0	2	1	3	9	0	2	3	0	2	4	2	0	2	0	2	3	3	2	3	0	4	0	0
1	0	5	3	15	0	4	0	8	1	1	2	2	2	3	0	2	3	0	0	4	4	2	4	3	0	2	3	3	0	1
2	4	4	3	20	0	2	3	18	5	0	6	5	3	0	0	3	3	0	0	7	7	2	3	3	2	0	0	4	0	0
1	3	4	1	23	1	2	0	25	4	0	2	4	0	3	0	3	1	0	0	3	1	2	3	4	10	1	0	0	0	0
4	0	2	0	0	0	6	1	1	6	0	1	3	3	1	2	2	2	10	0	4	5	2	3	4	4	5	12	3	1	0
5	2	0	6	1	1	0	1	4	1	2	3	0	0	2	0	0	1	0	13	1	1	2	3	4	0	1	0	10	2	1
6	2	0	0	0	0	4	0	1	4	2	1	0	0	4	3	9	2	10	14	0	2	2	3	4	0	3	3	12	0	0
4	2	9	3	0	1	4	1	1	6	1	0	3	1	0	0	5	1	1	0	1	5	2	2	4	1	0	4	0	0	0
2	2	2	0	2	1	3	1	2	0	1	1	1	3	3	0	3	2	0	13	2	2	1	3	5	0	1	2	2	1	15
0	6	2	1	5	5	2	1	0	0	6	4	1	0	4	1	2	5	0	0	2	0	2	2	3	3	2	5	3	5	0
1	0	1	4	1	0	0	2	3	2	2	0	2	0	1	3	4	2	0	0	2	2	1	2	5	8	6	1	2	1	17
4	0	2	1	0	1	5	0	0	5	3	5	4	3	0	1	0	0	0	0	5	3	1	3	4	2	2	1	6	0	0
0	0	1	1	0	0	5	2	0	5	4	0	0	4	2	0	1	1	0	1	1	2	1	2	4	1	9	3	2	0	17
11	1	0	1	1	2	2	0	0	0	6	2	3	1	0	1	2	1	0	0	5	7	1	3	3	4	6	3	0	2	0
8	4	0	3	0	1	1	0	2	1	0	3	3	4	1	0	2	2	0	0	2	5	1	3	3	3	1	1	0	4	14
4	4	0	1	0	4	2	0	1	4	4	3	2	1	1	2	1	0	0	14	3	3	1	4	5	0	3	3	0	0	3
0	5	0	0	0	3	3	2	1	1	1	3	0	2	3	0	0	0	1	1	2	1	2	3	4	1	1	6	0	3	2
0	3	4	1	4	1	0	0	3	0	1	3	1	6	3	5	1	2	1	0	5	5	2	3	4	4	1	1	3	3	2
0	0	4	0	3	1	0	1	1	0	3	5	2	1	3	0	0	2	0	4	1	2	9	2	3	4	10	0	6	0	1
0	1	13	1	1	1	2	2	0	0	2	0	0	3	1	2	4	1	2	0	2	0	2	2	5	0	7	1	4	0	0
6	2	5	3	0	0	2	1	0	0	1	2	0	3	1	2	3	3	0	14	2	3	1	2	4	2	4	2	3	0	0
5	0	4	2	1	2	2	2	1	0	1	4	0	1	1	1	0	0	0	0	2	4	1	1	3	3	8	2	1	1	0
0	2	10	4	2	5	10	0	3	1	2	1	4	0	1	1	3	2	0	13	3	4	1	2	4	6	19	6	1	0	0
1	2	6	0	3	2	1	1	1	0	1	4	1	0	1	0	1	3	1	13	0	3	1	5	4	3	18	5	4	0	4
3	0	7	0	1	1	0	2	0	1	1	3	0	4	4	0	1	2	0	0	2	5	1	3	4	6	0	1	0	0	3
7	1	1	2	1	1	0	2	0	0	0	0	0	0	0	0	3	3	1	13	1	2	1	1	4	3	5	0	4	1	0
3	1	0	2	1	2	0	1	0	1	0	0	0	2	0	0	3	1	0	0	0	10	2	3	3	0	4	1	0	3	0
3	0	2	5	1	6	4	0	1	0	1	0	2	4	0	1	2	1	14	0	5	12	1	2	3	0	11	5	0	0	0
8	1	9	2	2	1	1	6	2	1	2	3	1	0	0	2	2	8	0	2	4	15	2	3	3	6	6	15	5	0	2
4	2	8	0	0	1	0	1	0	1	2	1	1	4	0	0	0	2	17	4	1	12	1	2	5	3	10	13	9	0	2
1	1	11	0	1	0	0	0	0	0	2	2	1	3	0	2	0	0	0	1	0	10	4	1	3	0	14	3	3	0	0
2	0	28	6	0	1	2	0	0	0	6	0	0	1	0	0	0	8	0	0	0	11	5	1	3	3	13	1	0	1	1
0	1	26	6	0	0	0	1	3	2	3	0	1	3	3	3	0	0	14	0	0	0	5	1	3	0	0	1	3	1	2
4	0	2	0	2	0	0	0	3	3	1	1	0	3	0	1	0	3	0	2	0	2	9	1	4	1	0	1	1	0	0
2	3	4	2	9	0	2	1	9	1	0	4	0	1	1	0	1	4	1	3	1	4	1	1	5	0	0	0	1	1	2
1	3	0	1	2	3	0	0	0	4	0	4	0	4	0	0	5	4	0	0	2	7	2	2	4	4	0	2	1	0	12
1	0	2	1	1	0	1	0	0	0	0	4	0	3	1	0	2	2	12	0	1	4	2	4	2	0	0	2	1	0	0
1	1	1	6	0	5	0	0	1	0	2	1	3	11	1	1	5	0	0	1	1	4	3	3	2	7	0	0	0	0	0
3	3	0	0	1	1	0	1	0	0	0	0	2	6	0	3	5	2	11	1	7	3	3	4	3	2	0	1	2	1	1
0	0	1	1	0	1	2	0	3	0	2	1	1	2	1	0	1	5	0	0	7	7	2	5	3	6	0	0	0	1	0
1	2	0	0	0	1	1	0	0	3	9	1	3	2	3	3	2	2	2	0	1	3	1	3	3	3	0	0	0	0	0
1	2	3	0	3	1	2	2	0	0	3	1	1	0	0	3	4	0	1	0	1	2	1	1	2	2	0	4	1	1	0
0	0	1	2	1	0	7	2	2	1	4	2	0	2	1	1	5	0	2	0	1	1	1	1	1	2	17	0	0	2	0
2	4	3	3	1	0	1	0	1	5	2	1	0	2	0	0	4	0	0	0	1	1	1	2	2	0	4	1	1	0	0
2	6	2	0	0	2	3	0	0	9	3	3	3	3	4	4	2	0	0	0	4	1	1	1	6	1	9	0	0	0	0
3	2	1	4	1	2	2	0	1	3	7	0	1	0	0	2	5	0	11	0	1	1	2	2	2	0	13	5	1	2	0
1	1	4	6	2	0	1	1	0	3	1	0	0	0	2	0	9	0	9	0	1	1	2	1	5	0	12	0	6	15	0
1	0	4	0	0	1	1	0	1	3	3	3	0	2	1	2	8	0	4	0	1	1	2	2	0	2	7	0	0	5	2
0	1	1	6	1	0	6	0	3	12	0	1	0	1	0	0	0	0	1	0	1	1	2	3	3	3	4	0	0	0	0
0	4	2	0	1	1	4	0	1	0	3	1	0	0	0	0	2	0	1	0	1	1	2	3	3	3	3	3	0	12	2
5	0	5	0	1	2	1	0	0	0	4	0	0	1	0	0	1	0	0	1	1	1	2	3	2	8	15	4	0	0	1
3	3	1	0	1	0	0	0	0	2	5	0	0	0	0	1	1	0	11	0	2	2	2	3	2	0	24	2	0	0	0
2	2	1	0	1	1	0	2	0	1	6	4	1	2	0	2	1	0	0	0	1	1	2	3	1	1	5	2	0	1	12
3	0	3	0	1	1	1	0	1	0	1	1	0	0	0	0	1	0	5	0	3	3	2	4	3	1	11	6	0	3	0
3	1	1	0	2	0	2	0	3	1	3	5	1	8	2	0	3	0	1	0	7	1	2	3	17	0	0	6	1	4	0
1	5	2	0	2	4	5	0	0	5	6	0	4	0	0	0	5	0	5	0	1	2	2	2	18	1	28	6	0	10	12
1	0	3	0	1	1	4	0	1	3	1	2	3	0	0	1	5	0	2	0	1	3	2	3	13	0	2	3	0	5	0
1	2	2	0	0	2	3	0	1	2	2	2	0	0	2	1	2	0	1	0	1	1	2	3	12	0	7	1	1	11	0
4	5	3	1	0	10	3	1	0	6	3	2	0	1	0	0	0	0	8	0	4	1	2	4	1	3	20	1	0	9	0
1	3	0	0	3	2	1	0	0	4	2	3	1	3	0	0	5	0	1	4	3	2	2	4	5	3	17	11	0	11	1
5	3	0	8	0	0	2	0	0	0	0	1	1	7	1	6	4	0	1	2	5	3	2	4	15	5	19	5	0	20	2
2	0	0	1	3	0	1	0	5	3	3	2	3	2	1	0	0	0	5	0	4	3	2	3	0	3	8	0	0	5	0
1	0	0	1	2	3	0	1	1	0	1	6	1	0	0	0	0	0	6	1	7	2	3	4	2	9	1	2	0	6	1
2	1	0	3	1	5	3	0	1	0	1	1	3	2	0	2	2	0	7	2	2	2	2	3	1	4	15	3	1	17	1
2	1	3	3	1	2	0	2	0	1	2	1	1	5	1	3	1	0	7	0	1	2	2	5	2	0	5	1	0	16	0
0	2	0	3	0	0	2	2	0	1	3	6	0	3	1	1	0	0	0	1	5	2	1	4	19	2	5	0	0	7	0
0	2	1	0	4	0	4	0	4	3	0	0	0	0	0	7	2	0	7	0	1	2	2	4	18	2	1	4	0	6	2
0	2	2	1	3	0	2	0	1	0	2	6	1	4	1	2	2	0	8	1	7	1	2	4	7	0	2	1	3	17	1
3	0	1	0	4	3	1	1	2	2	0	5	0	1	3	5	0	0	8	0	3	2	1	4	3	1	0	0	0	7	0
0	5	0	1	3	0	1	0	2	2	2	3	0	3	0	5	3	0	0	0	5	2	2	4	9	0	5	4	0	6	0
0	2	0	3	9	1	0	0	4	0	1	2	0	1	1	3	2	0	7	0	5	2	2	4	6	2	2	3	3	7	2
0	2	0	0	2	0	8	0	0	2	1	0	3	0	2	1	0	0	7	0	2	2	2	4	2	7	5	0	0	6	0
6	0	1	0	2	1	0	0	3	11	0	0	0	0	0	1	4	2	7	0	2	2	3	4	2	1	2	0	0	6	1
2	1	1	1	2	2	1	0	4	1	0	1	0	2	2	3	2	4	6	0	4	2	2	4	13	0	5	2	0	6	0
0	5	0	1	0	3	3	0	1	5	1	0	0	2	0	1	3	0	3	0	1	3	2	4	4	7	1	1	0	3	0
0	0	2	0	0	7	3	0	3	1	1	2	1	4	0	2	0	1	5	0	7	2	3	3	1	25	2	14	12	7	1
0	3	1	1	1	2	3	0	0	0	1	2	2	6	1	3	0	0	3	0	0	2	2	4	0	15	4	1	0	13	0
7	3	0	4	3	1	5	0	0	4	1	2	1	2	0	7	5	0	5	0	1	2	3	4	2	2	20	0	0	2	0
0	0	0	4	1	0	4	2	4	2	2	3	1	1	0	1	10	0	3	0	1	2	3	4	1	12	13	6	0	14	0
1	2	3	3	1	1	0	3	8	0	3	1	0	1	1	2	13	4	2	0	1	2	4	5	0	3	3	6	1	3	1
2	2	1	1	4	2	3	0	2	0	4	0	0	4	3	4	10	0	3	0	1	2	4	4	0	0	8	4	2	0	1
0	1	2	0	0	4	2	1	1	1	2	4	0	5	6	3	0	1	4	0	1	2	2	4	6	1	11	2	1	13	0
5	0	1	0	1	3	4	1	0	3	0	5	0	9	2	3	0	0	1	0	1	2	3	4	0	0	10	0	2	4	4
2	5	1	1	2	1	5	0	3	8	1	3	1	9	0	5	1	2	5	0	5	2	2	5	4	3	3	4	1	6	0
8	3	1	0	1	0	3	0	5	3	5	1	0	6	0	7	8	0	1	0	1	2	2	2	0	4	1	1	0	0	12
4	2	0	1	1	0	2	0	4	1	4	0	0	8	1	5	5	0	5	0	3	2	1	3	7	2	4	5	2	3	0
2	2	1	0	3	0	3	0	1	0	1	3	0	12	2	9	2	0	3	0	5	1	2	3	0	6	2	12	3	5	0
2	1	3	6	1	0	1	0	3	0	4	4	1	5	1	8	0	0	2	0	1	2	2	3	3	3	2	0	0	6	1
0	0	3	0	1	0	5	7	0	0	3	2	3	1	0	6	3	1	3	0	3	2	3	4	0	4	1	5	0	4	0
0	1	1	0	3	0	2	0	1	4	1	1	2	2	0	7	0	1	7	0	1	2	2	3	0	4	8	5	0	4	0
3	0	3	0	4	0	0	3	6	1	2	3	1	3	2	6	4	0	0	0	1	2	2	3	2	1	21	3	2	0	0
3	1	1	0	9	1	0	0	2	4	6	5	0	3	1	13	4	0	13	0	2	2	2	4	4	0	19	1	2	0	12
2	0	1	2	2	2	3	0	3	0	2	1	2	0	0	6	0	0	0	0	1	3	2	3	1	0	10	3	1	0	2
0	0	0	1	5	3	1	0	0	3	2	4	0	5	0	3	0	0	15	0	7	3	2	3	0	8	3	5	1	0	0
2	2	0	2	0	4	3	2	3	0	2	2	0	6	0	2	1	0	13	0	1	2	2	2	4	3	6	5	1	0	3
1	3	0	2	1	0	4	2	8	1	1	0	0		0	1	3	0	0	0	1	2	2	4	2	4	4	5	2	1	0
Supplementary information file 3: Table was shown as the spike firing rates of pyramidal cells in NF1 KO mice in day (figure1d)(N=5, n=31), each value represents the spike count/s.

## Sheet: KO night
neuron 1	neuron 2	neuron 3	neuron 4	neuron 5	neuron 6	neuron 7	neuron 8	neuron 9	neuron 10	neuron 11	neuron 12	neuron 13	neuron 14	neuron 15	neuron 16	neuron 17	neuron 18	neuron 19	neuron 20	neuron 21	neuron 22	neuron 23	neuron 24	neuron 25
0	1	1	2	1	2	4	6	4	0	4	2	3	2	3	1	0	2	0	2	0	0	0	2	0
1	0	0	2	2	1	3	3	6	0	0	2	0	1	6	0	0	9	0	6	1	1	2	0	1
0	2	0	3	0	1	2	0	0	2	1	1	1	2	2	0	1	0	0	0	0	1	2	0	1
0	2	3	3	1	1	0	1	2	5	1	2	0	1	1	0	0	0	5	2	3	2	0	0	0
0	1	0	3	1	0	1	3	2	3	2	3	2	0	0	0	0	0	0	1	0	4	4	0	0
0	0	1	2	0	0	1	0	1	2	4	2	3	0	1	1	1	0	1	0	4	0	3	3	0
1	3	0	4	1	0	0	0	0	0	2	1	1	0	1	3	1	5	2	2	1	1	3	7	0
0	2	2	3	1	0	2	2	0	2	0	3	0	0	2	3	2	1	0	0	0	0	2	2	0
0	1	2	2	1	0	0	0	2	0	4	1	7	0	1	0	0	3	2	1	0	2	1	0	0
0	1	0	3	0	1	0	0	3	0	0	0	1	2	2	0	0	8	0	0	1	3	0	2	0
0	2	0	4	0	3	4	1	3	0	1	2	0	0	0	0	0	0	0	0	5	0	0	26	2
5	7	0	2	1	0	0	0	0	1	3	2	1	0	1	1	0	0	2	2	4	2	2	1	4
4	6	1	3	1	3	4	1	0	2	1	2	0	0	1	5	0	7	1	2	0	1	1	1	2
0	1	1	3	1	0	0	0	2	4	1	2	0	2	1	2	0	3	1	1	1	0	1	0	0
7	3	0	2	0	0	2	0	3	2	2	1	0	1	0	0	0	2	7	8	1	3	5	0	0
0	0	3	2	3	0	1	0	3	0	3	0	0	0	2	9	1	8	0	0	4	0	4	0	0
0	0	1	2	2	0	1	2	0	0	0	0	0	0	0	3	0	1	3	1	5	4	5	0	1
0	3	1	2	6	1	0	1	1	3	0	0	0	0	1	0	0	2	0	0	3	0	1	0	2
0	1	2	2	4	1	3	2	3	0	3	2	0	0	1	3	1	0	3	0	3	2	1	1	1
1	0	0	3	5	7	4	1	1	1	1	2	0	0	1	8	2	4	1	0	0	1	2	10	0
0	0	3	3	7	3	1	6	0	2	0	0	0	2	0	5	0	5	1	0	1	0	1	8	0
0	0	1	3	2	0	1	0	1	0	0	0	6	0	3	0	0	1	0	0	1	2	2	1	0
0	0	2	2	1	4	0	2	0	1	1	1	0	3	2	1	0	2	1	2	1	3	1	3	0
0	1	1	1	1	9	4	0	0	7	1	2	0	3	0	0	0	0	1	2	0	3	0	12	17
0	0	2	2	1	2	2	1	0	0	0	0	4	1	1	0	0	4	1	0	0	0	2	3	7
0	3	1	1	0	1	2	1	0	0	2	0	4	4	1	3	0	4	0	0	1	1	3	5	7
0	1	0	1	0	2	3	4	1	0	5	0	10	0	0	1	0	2	0	6	0	0	1	3	11
0	3	2	1	0	0	1	0	0	0	0	0	4	0	1	2	0	3	1	3	9	1	1	6	8
0	0	0	2	1	5	0	0	0	2	1	0	0	2	2	3	0	0	1	0	3	2	0	0	9
2	1	3	2	0	0	0	0	5	0	1	0	0	0	2	1	0	1	0	3	0	0	2	0	4
1	1	0	2	1	1	0	1	2	0	2	0	4	1	1	1	0	0	2	0	3	0	3	0	4
2	0	2	1	1	2	1	1	0	5	0	1	4	0	1	2	0	1	1	3	0	0	0	0	2
6	1	0	2	4	0	3	0	2	1	2	0	0	0	1	3	0	0	0	0	0	0	0	0	0
8	1	1	2	1	0	0	3	0	2	0	2	0	0	0	5	1	2	0	0	0	1	0	0	2
7	3	0	2	1	3	3	0	1	0	1	1	0	3	1	0	0	3	0	1	3	2	1	0	2
6	1	4	1	1	2	0	2	1	2	0	2	0	0	0	0	1	5	0	2	4	0	3	0	3
6	0	4	1	0	4	1	1	1	0	2	5	0	1	3	0	0	1	1	1	1	7	3	0	3
6	2	2	2	0	5	2	1	1	2	0	4	0	0	0	4	0	2	1	1	0	4	1	1	11
4	6	0	2	0	2	1	1	1	0	0	2	0	0	0	2	0	0	2	3	6	1	1	1	3
3	5	4	2	0	1	0	1	2	3	1	2	2	0	0	0	0	0	1	0	2	4	3	0	2
2	1	1	2	1	3	1	0	4	0	0	0	1	0	1	1	0	0	2	0	3	8	0	0	1
4	1	0	3	3	10	0	0	1	0	2	1	5	0	0	0	1	0	3	0	1	8	2	1	1
3	0	0	2	0	2	0	0	0	0	2	0	2	4	0	0	2	0	0	0	4	1	1	1	4
5	1	4	2	1	0	2	2	0	1	3	2	4	0	0	1	0	0	1	0	0	2	1	0	0
4	0	2	2	1	1	0	0	0	0	0	1	9	2	0	4	1	1	0	0	1	0	5	0	0
8	0	1	1	2	0	0	1	1	0	0	0	6	0	1	6	0	1	4	3	1	0	4	1	0
4	0	2	2	0	1	0	0	3	1	1	4	0	4	1	0	0	0	2	0	0	1	5	2	0
4	5	2	2	0	0	0	1	3	0	2	1	0	0	3	1	1	0	0	0	0	4	2	2	3
1	2	4	1	0	2	0	3	0	0	1	0	3	0	0	1	0	1	4	2	1	0	2	2	1
0	1	0	2	0	0	0	2	2	0	0	0	1	2	4	0	1	2	0	7	0	0	0	2	4
2	0	0	2	1	2	1	0	0	2	1	0	0	1	1	0	1	0	0	1	0	1	0	1	3
1	1	4	2	0	0	1	1	1	0	1	0	1	5	3	0	0	0	1	2	0	1	0	1	2
0	1	0	2	1	0	0	0	4	2	5	1	0	1	2	1	1	0	0	0	0	2	0	2	0
1	0	0	2	1	0	1	0	6	1	2	0	4	0	0	0	4	0	2	0	0	5	5	0	2
0	2	0	3	1	4	10	0	0	2	1	1	2	0	2	0	0	5	0	1	0	2	1	0	2
13	0	1	2	0	24	21	1	5	0	1	2	0	0	0	0	0	0	1	3	0	1	1	1	0
3	0	0	2	0	15	19	4	7	0	5	2	0	0	2	2	0	0	1	1	0	5	3	1	4
1	0	0	1	1	6	5	4	2	0	1	2	0	0	2	0	0	1	0	4	1	3	3	2	0
1	1	1	2	3	11	0	0	1	1	4	3	1	0	4	0	2	0	1	3	3	1	0	6	0
0	1	0	2	0	9	1	1	0	0	0	0	0	0	4	0	0	1	0	6	0	0	0	1	10
1	2	0	1	0	1	1	0	1	1	3	1	1	0	0	1	0	1	0	0	1	0	2	0	7
3	1	0	3	2	3	3	0	2	3	3	3	0	1	0	3	1	1	4	0	1	0	2	0	1
2	3	0	2	0	1	0	0	1	0	1	1	5	1	0	1	0	0	3	5	0	0	0	2	6
7	1	0	2	0	0	1	0	7	3	1	0	1	3	0	1	0	0	2	1	1	1	5	0	2
3	0	0	2	1	0	3	4	0	0	1	0	0	1	0	0	6	3	4	2	0	0	0	0	10
3	1	2	2	1	1	1	0	2	0	0	2	0	0	0	1	0	1	0	0	2	1	1	0	4
3	0	4	2	1	0	1	1	2	6	0	2	0	0	0	0	5	8	0	2	0	3	2	1	2
1	2	0	2	0	0	0	1	0	1	1	2	0	1	1	4	0	9	0	1	0	2	0	0	8
8	3	1	1	0	0	2	4	0	3	2	1	3	0	0	1	0	1	0	0	3	0	1	0	10
2	3	3	2	1	0	1	0	2	1	3	1	0	4	0	1	0	0	0	6	1	0	2	0	7
5	1	3	1	6	1	1	4	11	5	6	1	0	4	0	2	4	4	1	2	0	3	0	0	9
2	1	2	2	4	4	3	0	6	0	1	3	1	1	0	0	3	1	0	4	1	2	2	0	8
3	0	1	2	2	0	0	0	1	0	4	1	0	1	0	0	1	2	0	1	0	0	2	1	9
1	0	0	2	3	0	1	0	1	0	0	0	0	0	0	1	0	0	0	0	3	0	2	0	0
3	0	3	1	1	0	0	4	0	3	0	3	0	1	0	0	3	0	1	2	0	1	3	0	0
1	0	4	3	1	6	4	1	0	0	2	2	0	0	0	1	0	1	0	0	0	0	2	0	0
12	0	0	2	0	1	1	1	1	1	2	0	0	0	0	0	3	0	1	0	0	0	0	2	0
5	0	1	1	2	1	1	3	1	1	0	0	0	0	0	2	1	0	0	1	2	1	0	0	0
0	0	2	1	2	0	0	1	1	1	2	1	1	1	0	0	2	1	2	1	3	1	0	0	10
1	1	1	1	4	2	1	1	0	1	1	0	0	0	0	6	2	0	0	7	0	0	2	2	3
0	1	3	3	4	1	4	1	1	0	2	0	0	2	0	1	3	1	0	1	2	0	0	1	1
1	1	0	2	13	0	2	3	1	4	3	3	0	2	0	1	8	2	0	2	1	0	3	0	1
0	1	2	2	10	0	1	5	14	2	3	0	3	2	0	1	2	0	9	0	1	5	0	0	0
0	0	0	5	12	3	0	1	11	0	4	2	4	0	0	0	1	0	9	1	2	1	0	1	0
0	0	0	4	13	0	0	2	7	0	4	0	0	1	0	2	1	1	6	0	0	0	1	0	0
1	0	0	4	4	2	1	0	2	0	0	1	5	1	0	6	5	9	0	0	0	0	2	0	0
0	1	2	4	6	0	0	3	5	0	0	1	1	0	0	2	1	2	2	1	0	3	0	0	0
1	3	0	4	7	1	2	4	6	0	6	0	0	0	0	3	2	3	0	0	1	2	0	0	0
2	1	0	4	6	0	0	1	3	3	4	0	2	4	0	0	0	4	0	0	0	2	2	0	1
8	1	0	4	7	0	1	2	1	0	3	0	3	1	0	1	2	1	0	0	0	0	0	1	1
0	0	1	4	6	0	0	0	1	5	3	2	5	0	0	1	0	2	1	1	0	0	1	2	1
1	0	3	5	7	3	0	0	3	5	2	1	0	1	0	1	2	3	2	1	0	1	0	1	0
0	0	3	4	7	1	3	2	0	1	1	0	8	1	0	0	1	1	4	7	0	0	0	0	0
3	1	0	3	6	0	0	2	0	5	1	1	5	2	0	4	6	1	3	1	0	0	0	1	0
0	3	7	5	7	2	1	0	0	0	0	0	2	1	0	1	2	1	3	4	0	0	0	3	0
1	1	6	4	7	3	1	2	0	0	1	0	3	0	0	1	3	4	4	4	1	0	1	0	0
5	4	0	4	6	3	1	0	0	0	1	1	1	2	0	1	4	2	1	3	3	2	1	1	2
1	4	4	3	5	2	1	2	0	0	0	1	0	3	0	1	2	3	0	2	3	4	3	1	0
2	3	1	4	3	3	2	3	2	2	3	2	7	0	0	0	1	2	4	0	3	0	0	0	0
0	1	1	2	3	2	1	2	1	0	1	5	0	3	0	0	0	0	3	0	0	0	0	0	0
0	0	2	2	3	0	1	1	3	1	2	0	1	0	1	1	3	3	0	0	0	7	0	1	2
0	2	0	4	6	0	0	3	1	1	1	2	5	0	1	0	1	3	0	4	1	3	3	0	0
1	0	0	3	6	0	2	0	0	1	0	2	3	0	0	2	2	0	0	0	3	2	1	4	0
0	2	2	3	1	0	2	2	0	2	4	1	1	0	0	0	1	1	2	2	1	0	7	6	0
0	0	1	2	0	0	3	3	0	0	2	0	1	5	0	0	0	4	0	1	0	4	2	3	1
0	0	1	2	1	1	2	0	1	8	3	0	0	1	0	2	0	0	3	0	1	5	0	8	1
0	0	5	3	1	0	1	2	7	6	4	5	0	0	0	3	0	3	1	4	2	2	2	4	0
2	2	2	2	2	1	3	1	0	0	3	2	0	6	0	1	2	0	0	1	6	3	0	4	2
0	2	2	2	1	1	3	2	2	4	1	1	1	0	0	0	2	2	0	1	2	4	0	4	0
1	1	1	3	4	0	0	5	1	0	1	1	0	0	0	2	3	0	1	1	1	9	0	10	0
0	0	0	1	2	0	0	0	0	3	1	2	1	2	0	0	2	3	0	0	1	1	2	12	0
1	2	3	2	4	0	1	6	2	0	2	0	0	0	0	0	2	0	0	1	1	3	1	6	0
0	1	3	2	4	1	3	0	0	2	0	1	2	0	0	1	1	3	1	0	1	1	0	0	0
1	2	0	3	4	2	1	3	0	0	1	1	0	0	1	0	1	0	1	4	0	0	0	1	0
0	0	0	1	0	0	2	2	0	0	0	0	1	0	0	2	0	0	0	2	0	5	0	1	0
1	3	2	0	0	5	0	5	1	5	1	1	0	0	1	2	0	1	0	0	1	3	0	0	0
0	0	7	0	0	0	1	0	0	2	2	1	7	0	1	2	2	7	0	1	3	1	0	0	0
0	0	3	0	1	0	0	0	3	1	4	0	3	0	0	1	0	2	1	9	2	2	3	0	12
4	2	1	0	0	0	0	2	1	2	0	2	0	6	0	2	2	1	0	1	4	0	0	1	1
7	0	2	0	0	0	0	4	0	0	2	0	0	2	0	0	2	0	6	0	0	1	0	0	9
Supplementary information file 3: Table was shown as the spike firing rates of pyramidal cells in NF1 KO mice in night (figure1d)(N=5, n=25), each value represents the spike count/s.
