# Supplementary material for: Abnormal circadian oscillation of hippocampal MAPK activity and power spectrums in NF1 mutant mice
Source: Mol Brain. 2017 Jul 3;10:29. doi: 10.1186/s13041-017-0309-8 (PMC5496334; doi:10.1186/s13041-017-0309-8)
Supplement: Supplementary file 3 — Supplementary tables were shown as the spike firing rates of pyramidal cells in mice. (ZIP 106 kb) [file 13041_2017_309_MOESM3_ESM.zip › Supplementary information file 1.xlsx]

## Sheet: theta
	Table1				Table2				Table3				Table4
	PSD of theta in day (WT mice)				PSD of theta in night (WT mice)				PSD of theta in day (KO mice)				PSD of theta in night (KO mice)
	4Hz	5Hz	6Hz		4Hz	5Hz	6Hz		4Hz	5Hz	6Hz		4Hz	5Hz	6Hz
	0.00373	0.003571	0.003379		0.000661	0.000627	0.000609		0.000829	0.000423	0.000222		0.000663	0.000711	0.000781
	0.004831	0.004706	0.004534		0.000788	0.000796	0.000803		0.00135	0.000676	0.000347		0.000528	0.000544	0.000599
	0.002671	0.002891	0.003184		0.000772	0.000766	0.000763		0.00163	0.000731	0.000335		0.000536	0.000557	0.000607
	0.003786	0.004201	0.0047		0.000784	0.000771	0.000764		0.000339	0.000173	9.63e-05		0.0005	0.000525	0.000581
	0.00702	0.006933	0.006674		0.000561	0.000555	0.000551		0.000495	0.000238	0.000129		0.00049	0.000501	0.000544
	0.00348	0.00316	0.002879		0.00103	0.00107	0.00112		0.000395	0.000291	0.000249		0.000466	0.000517	0.000585
	0.006009	0.006108	0.006093		0.000646	0.000652	0.000658		0.000262	0.000182	0.000154		0.000565	0.000576	0.000621
	0.00241	0.002284	0.002186		0.000973	0.000984	0.000988		0.000686	0.0005	0.000438		0.00052	0.000571	0.000646
	0.005385	0.005898	0.006523		0.000774	0.000785	0.000788		0.000921	0.000855	0.000847		0.000656	0.0007	0.000773
	0.002289	0.002261	0.002256		0.000907	0.000931	0.000951		0.00066	0.000651	0.000674		0.000499	0.000533	0.000595
	0.006105	0.006514	0.006718		0.000704	0.000724	0.000741		0.000904	0.000961	0.00105		0.00076	0.000681	0.000691
	0.002486	0.002279	0.0021		0.000986	0.000987	0.000987		0.001366	0.001434	0.001538		0.0005	0.000538	0.000605
	0.006705	0.006696	0.006554		0.000969	0.000972	0.000971		0.000954	0.000967	0.00103		0.000573	0.000613	0.000682
	0.002405	0.002188	0.001988		0.000733	0.000727	0.000733		0.00118	0.00125	0.00139		0.000485	0.000517	0.000578
	0.006389	0.006373	0.006221		0.000828	0.000818	0.000828		0.001425	0.001512	0.00167		0.00064	0.000714	0.000808
	0.000982	0.000966	0.000949		0.00106	0.00101	0.000996		0.00126	0.00128	0.00135		0.000798	0.000816	0.000893
	0.000633	0.000627	0.000625		0.001587	0.001255	0.001094		0.001356	0.001348	0.001372		0.00116	0.00124	0.00135
	0.000667	0.000665	0.000662		0.001549	0.001316	0.001203		0.001452	0.001446	0.001478		0.000935	0.00101	0.00112
	0.000731	0.000716	0.000714		0.001179	0.001152	0.001149		0.00131	0.00134	0.00137		0.000996	0.00106	0.00116
	0.000619	0.000602	0.000598		0.001434	0.001288	0.001235		0.00124	0.00131	0.00132		0.000897	0.000978	0.00109
	0.00064	0.000604	0.000582		0.002107	0.001499	0.001203		0.00135	0.00143	0.00145		0.000912	0.000972	0.00107
	0.000781	0.000696	0.000639		0.001486	0.001375	0.001319		0.0047	0.00256	0.00163		0.000826	0.000911	0.00102
	0.000763	0.000713	0.000687		0.001147	0.001123	0.001104		0.006508	0.003012	0.00155		0.00102	0.00109	0.00119
	0.000697	0.000656	0.000633		0.001363	0.001241	0.00121		0.005354	0.002666	0.001566		0.000957	0.00105	0.00117
	0.000596	0.000557	0.000535		0.00252	0.001685	0.001277		0.00232	0.00164	0.00141		0.00112	0.00122	0.00136
	0.000747	0.000712	0.000695		0.001502	0.001342	0.001279		0.000948	0.00111	0.00129		0.000923	0.00101	0.00113
	0.00078	0.000736	0.0007		0.00183	0.001401	0.001197		0.00101	0.00119	0.0014		0.00106	0.00113	0.00124
	0.000811	0.000774	0.000744		0.00145	0.001373	0.001344		0.000973	0.00114	0.00134		0.000918	0.001	0.00112
	0.000752	0.000708	0.000676		0.00157	0.00134	0.001225		0.00101	0.00115	0.00131		0.00097	0.00108	0.00121
	0.000757	0.000714	0.000689		0.001599	0.00156	0.001537		0.00113	0.00128	0.00145		0.000855	0.00095	0.00107
	0.00164	0.00158	0.00153		0.001534	0.001484	0.00143		0.00106	0.00122	0.0014		0.00105	0.00114	0.00127
	0.001649	0.001567	0.001488		0.001393	0.001408	0.00142		0.00101	0.00118	0.00136		0.00111	0.00121	0.00133
	0.00178	0.00162	0.00147		0.001221	0.001211	0.001201		0.00115	0.00134	0.00154		0.00166	0.00157	0.0015
	0.002773	0.002182	0.00187		0.001359	0.001336	0.001334		0.00102	0.00119	0.00138		0.00134	0.00128	0.00123
	0.002224	0.001856	0.001638		0.001614	0.001357	0.001217		0.00156	0.001567	0.001563		0.00147	0.00138	0.00131
	0.001994	0.001867	0.001771		0.001396	0.00139	0.00142		0.001724	0.001724	0.00172		0.00132	0.00125	0.00119
	0.00183	0.0017	0.00158		0.001245	0.001238	0.00125		0.001552	0.001578	0.001584		0.00133	0.00125	0.0012
	0.00168	0.00166	0.00164		0.001734	0.00168	0.001664		0.001654	0.001666	0.001684		0.0012	0.00115	0.0011
	0.00164	0.0016	0.00158		0.00119	0.00114	0.00114		0.00162	0.00163	0.00166		0.0015	0.00141	0.00134
	0.001781	0.001701	0.001638		0.0018	0.00173	0.00167		0.00161	0.00163	0.00165		0.00141	0.00133	0.00128
	0.00255	0.00246	0.00234		0.002029	0.001913	0.001808		0.000767	0.000852	0.000954		0.00157	0.00151	0.00146
	0.002078	0.001933	0.001802		0.00139	0.00139	0.00139		0.000762	0.000849	0.000951		0.00135	0.00128	0.00123
	0.001822	0.001754	0.001707		0.001554	0.001475	0.00143		0.000773	0.000846	0.000939		0.00154	0.00145	0.00138
	0.00199	0.0019	0.00182		0.00124	0.00123	0.00124		0.000793	0.000883	0.000987		0.00136	0.00128	0.00123
	0.00136	0.0012	0.00115		0.00208	0.001976	0.001912		0.000763	0.000848	0.000949		0.00137	0.00133	0.00129
	0.001517	0.00119	0.001044		0.001454	0.001389	0.001361		0.000773	0.000846	0.000939		0.00124	0.00119	0.00115
	0.001004	0.000897	0.000852		0.001771	0.001721	0.0017		0.000819	0.000893	0.000985		0.00136	0.00135	0.00133
	0.001011	0.000988	0.00099		0.001978	0.001872	0.001811		0.0008	0.000863	0.000947		0.00162	0.00156	0.00151
	0.00093	0.000863	0.000836		0.001664	0.001634	0.001612		0.000803	0.000848	0.000919		0.00126	0.00104	0.00102
	0.000871	0.000791	0.000759		0.00365	0.003348	0.00306		0.000933	0.00104	0.00117		0.00154	0.00093	0.000705
	0.001082	0.001089	0.001095		0.002721	0.002453	0.002192		0.000965	0.001086	0.00124		0.00084	0.000777	0.000798
	0.00112	0.0011	0.00107		0.00441	0.0028	0.00204		0.00104	0.0011	0.00122		0.00107	0.000802	0.00073
	0.000968	0.000957	0.000939		0.002076	0.001727	0.001583		0.00116	0.00123	0.00142		0.000654	0.000633	0.000666
	0.000971	0.000919	0.000877		0.004908	0.00316	0.002288		0.000861	0.00107	0.00136		0.00109	0.000861	0.000818
	0.001065	0.001026	0.001013		0.002793	0.002111	0.001765		0.00091	0.00113	0.00143		0.00105	0.000997	0.00105
	0.001085	0.001057	0.001042		0.002172	0.00166	0.001409		0.00105	0.00123	0.00146		0.000674	0.0006	0.000599
	0.001284	0.001225	0.001188		0.004838	0.00301	0.002162		0.00108	0.00123	0.0014		0.00098	0.000932	0.000975
	0.001482	0.001352	0.001267		0.001566	0.001288	0.00119		0.001918	0.00164	0.001622		0.000982	0.000846	0.000841
	0.00166	0.00153	0.00147		0.003274	0.002274	0.00183		0.00117	0.00127	0.00139		0.00135	0.00115	0.00114
	0.001349	0.001237	0.001207		0.001846	0.001618	0.001521		0.001263	0.001271	0.001288		0.00108	0.000806	0.00073
	0.001275	0.001145	0.001109		0.002296	0.001773	0.001538		0.001298	0.00131	0.001338		0.00147	0.0013	0.00132
	0.002129	0.001875	0.001732		0.001986	0.001689	0.001515		0.00136	0.00138	0.0014		0.00117	0.00086	0.000767
	0.00214	0.00175	0.00157		0.002728	0.002272	0.002039		0.001642	0.001633	0.001618		0.00128	0.00102	0.000908
	0.002543	0.002014	0.001725		0.00177	0.001514	0.00136		0.001599	0.001613	0.001613		0.0032	0.00216	0.00164
Supplementary information 1: Table1-4 were shown as power spectral density of the neural rhythmic oscillations (theta) raw data in figure1b, each value in table represents mV*mV/Hz (4,5,6Hz refer to the frequency of theta oscillations ; PSD: power spectral density ; KO: NF1 KO mcie).

## Sheet: alpha
	Table5							Table6							Table7							Table8
	PSD of alpha in day (WT mice)							PSD of alpha in night (WT mice)							PSD of alpha in day (KO mice)							PSD of alpha in night (KO mice)
	7Hz	8Hz	9Hz	10Hz	11Hz	12Hz		7Hz	8Hz	9Hz	10Hz	11Hz	12Hz		7Hz	8Hz	9Hz	10Hz	11Hz	12Hz		7Hz	8Hz	9Hz	10Hz	11Hz	12Hz
	0.0031	0.002736	0.002319	0.001905	0.001547	0.001259		0.000586	0.000548	0.000489	0.000419	0.000349	0.000287		0.000132	9.81e-05	7.64e-05	6.09e-05	4.99e-05	4.22e-05		0.000837	0.000843	0.000781	0.000663	0.000524	0.000397
	0.004231	0.003786	0.003246	0.002688	0.002186	0.00178		0.000788	0.000745	0.000672	0.000582	0.000488	0.000404		0.000212	0.000161	0.000128	0.000104	8.74e-05	7.59e-05		0.000655	0.000672	0.000631	0.00054	0.000427	0.000323
	0.003404	0.003404	0.003129	0.002634	0.002061	0.001551		0.000745	0.000703	0.000638	0.000553	0.000463	0.00038		0.000217	0.000183	0.000156	0.000134	0.000116	0.000104		0.000654	0.000665	0.000621	0.00053	0.00042	0.000318
	0.005076	0.005115	0.004711	0.003956	0.003074	0.002274		0.000741	0.0007	0.000632	0.000546	0.000455	0.00037		6.93e-05	6.08e-05	5.51e-05	5.04e-05	4.59e-05	4.17e-05		0.000635	0.000653	0.000614	0.000526	0.000416	0.000314
	0.006149	0.005389	0.004515	0.003694	0.003015	0.002501		0.000538	0.000508	0.000459	0.000396	0.00033	0.000271		0.000104	0.0001	9.7e-05	9.26e-05	8.63e-05	7.85e-05		0.000588	0.000599	0.00056	0.000478	0.000379	0.000287
	0.002584	0.002261	0.001924	0.001613	0.001355	0.001161		0.00113	0.00108	0.000973	0.000823	0.000662	0.000522		0.000238	0.000227	0.000211	0.000193	0.000174	0.000154		0.000642	0.000657	0.000615	0.000524	0.000413	0.00031
	0.0058	0.005197	0.004398	0.003571	0.002854	0.0023		0.000648	0.000609	0.000541	0.000456	0.000369	0.000295		0.000154	0.000156	0.000149	0.000136	0.000119	0.000102		0.000666	0.000675	0.000631	0.000539	0.000428	0.000326
	0.00206	0.001876	0.001636	0.001379	0.001138	0.000946		0.000958	0.000876	0.00076	0.000626	0.000504	0.000409		0.000438	0.000431	0.0004	0.00035	0.000294	0.000242		0.000712	0.000733	0.000689	0.000589	0.000466	0.000351
	0.007013	0.007095	0.006619	0.005661	0.004491	0.003406		0.000763	0.000703	0.000614	0.000513	0.00042	0.000346		0.000847	0.000816	0.000741	0.000637	0.000524	0.000424		0.000836	0.000849	0.000792	0.000675	0.000534	0.000405
	0.002215	0.002096	0.00188	0.001601	0.001313	0.00107		0.00094	0.000887	0.000788	0.000674	0.000558	0.000462		0.000694	0.000684	0.00063	0.000541	0.00044	0.000347		0.000653	0.000672	0.000633	0.000543	0.00043	0.000325
	0.006544	0.005946	0.005039	0.004027	0.003116	0.002418		0.000731	0.000687	0.000612	0.000521	0.000432	0.000358		0.00111	0.00112	0.00104	0.0009	0.000725	0.000561		0.000733	0.000744	0.000696	0.000596	0.000473	0.000359
	0.001925	0.001726	0.001508	0.001285	0.001086	0.000923		0.000961	0.000897	0.000799	0.000687	0.000583	0.000499		0.00162	0.001616	0.001502	0.001286	0.001027	0.000784		0.000666	0.000687	0.000648	0.000556	0.00044	0.000332
	0.006163	0.005521	0.004745	0.003971	0.003285	0.002721		0.000941	0.000875	0.00078	0.000673	0.000573	0.000488		0.0011	0.00111	0.00105	0.000905	0.000725	0.000556		0.000744	0.000763	0.000716	0.000613	0.000486	0.000367
	0.001786	0.001583	0.001372	0.001177	0.001008	0.000876		0.000729	0.000699	0.000635	0.000549	0.000457	0.000376		0.00153	0.00157	0.00148	0.00128	0.00102	0.00077		0.000634	0.000652	0.000613	0.000525	0.000415	0.000313
	0.005831	0.005202	0.004434	0.003664	0.003014	0.002513		0.000831	0.0008	0.000731	0.000633	0.000527	0.000432		0.001817	0.001858	0.001745	0.0015	0.001187	0.000889		0.000882	0.000897	0.000835	0.000709	0.000556	0.000416
	0.000914	0.00084	0.000731	0.000606	0.000489	0.000396		0.000976	0.000926	0.000831	0.000707	0.000574	0.00046		0.0014	0.00139	0.00129	0.00111	0.000899	0.000704		0.000969	0.000988	0.000923	0.000788	0.000623	0.00047
	0.000606	0.000559	0.000487	0.000401	0.00032	0.000255		0.001007	0.000931	0.000827	0.000696	0.000562	0.000445		0.00138	0.00133	0.001208	0.001037	0.000851	0.000684		0.00144	0.00146	0.00137	0.00119	0.000956	0.000737
	0.000641	0.000592	0.000518	0.000433	0.000352	0.000287		0.001133	0.001052	0.000932	0.000782	0.00063	0.0005		0.001488	0.00143	0.001292	0.001104	0.000896	0.000715		0.00122	0.00125	0.00118	0.00102	0.000824	0.000633
	0.000701	0.000661	0.000593	0.000506	0.000417	0.00034		0.001129	0.001064	0.000947	0.000794	0.000637	0.000504		0.00135	0.00125	0.0011	0.000915	0.000732	0.00058		0.00124	0.00126	0.00119	0.00103	0.000836	0.000648
	0.000587	0.00056	0.000508	0.00044	0.000369	0.000306		0.001197	0.001132	0.001012	0.000857	0.000696	0.000553		0.00125	0.00111	0.000926	0.000734	0.00057	0.000448		0.00119	0.00122	0.00116	0.001	0.000809	0.000622
	0.000559	0.000524	0.000471	0.000408	0.000342	0.000285		0.001063	0.000964	0.000851	0.000717	0.00058	0.00046		0.00138	0.00122	0.00102	0.000801	0.000615	0.000477		0.00115	0.00118	0.00111	0.000968	0.000784	0.000608
	0.000592	0.000539	0.000475	0.000404	0.000336	0.000277		0.001267	0.001183	0.001056	0.000904	0.000752	0.000626		0.00139	0.00126	0.00108	0.000885	0.000695	0.000538		0.00111	0.00114	0.00108	0.000932	0.000748	0.000572
	0.000662	0.00062	0.000556	0.000478	0.0004	0.000333		0.001066	0.000992	0.000885	0.000756	0.000631	0.000527		0.001282	0.001232	0.001137	0.000987	0.000806	0.000632		0.00128	0.0013	0.00123	0.00107	0.000867	0.000672
	0.000611	0.000576	0.000521	0.000448	0.000372	0.000302		0.001197	0.001148	0.001044	0.000897	0.000735	0.000591		0.001378	0.001336	0.001232	0.001066	0.000864	0.000673		0.00127	0.0013	0.00123	0.00107	0.000863	0.000664
	0.000516	0.000487	0.000441	0.000381	0.000316	0.000258		0.001102	0.001002	0.000893	0.000761	0.000624	0.000501		0.0014	0.00138	0.00128	0.0011	0.000879	0.000673		0.00147	0.00151	0.00142	0.00123	0.000992	0.000764
	0.000681	0.000654	0.000604	0.000531	0.00045	0.000373		0.001249	0.001193	0.001089	0.000951	0.000808	0.000679		0.00144	0.00149	0.00141	0.00122	0.000976	0.000741		0.00123	0.00127	0.0012	0.00104	0.000837	0.000644
	0.000659	0.000605	0.000539	0.000467	0.000398	0.000339		0.001094	0.001016	0.000918	0.000799	0.000679	0.000572		0.00157	0.00163	0.00155	0.00134	0.00107	0.000808		0.00133	0.00136	0.00128	0.00112	0.000903	0.0007
	0.000707	0.000653	0.000582	0.000503	0.000427	0.000364		0.001314	0.001242	0.001129	0.000989	0.000855	0.000736		0.00149	0.00155	0.00147	0.00127	0.00102	0.00077		0.00122	0.00125	0.00118	0.00103	0.00083	0.00064
	0.000642	0.000594	0.000531	0.000459	0.00039	0.000331		0.001147	0.00107	0.000962	0.000841	0.000721	0.000621		0.00144	0.0015	0.00144	0.00127	0.00102	0.000784		0.00131	0.00134	0.00127	0.0011	0.000882	0.000678
	0.000666	0.000629	0.000574	0.000503	0.000429	0.000361		0.00149	0.001401	0.001269	0.00112	0.000976	0.00086		0.00161	0.00167	0.0016	0.0014	0.00114	0.00087		0.00117	0.0012	0.00114	0.000984	0.000789	0.000604
	0.00144	0.00129	0.00108	0.000852	0.000659	0.000519		0.00135	0.001245	0.001111	0.000972	0.000847	0.000745		0.00154	0.00158	0.0015	0.0013	0.00104	0.000793		0.00137	0.00139	0.0013	0.00112	0.000897	0.000686
	0.001376	0.001208	0.001	0.000794	0.000618	0.00049		0.001385	0.001292	0.001146	0.000982	0.000829	0.000707		0.00149	0.00151	0.0014	0.00118	0.000927	0.000697		0.00143	0.00146	0.00137	0.00119	0.000967	0.000752
	0.00131	0.00112	0.000919	0.000731	0.000576	0.000461		0.001157	0.001066	0.000938	0.0008	0.000672	0.000568		0.00168	0.0017	0.00157	0.00133	0.00104	0.000786		0.00143	0.00132	0.00117	0.001	0.000842	0.00071
	0.001674	0.001483	0.001246	0.000996	0.000779	0.000617		0.001306	0.001226	0.001097	0.000944	0.000793	0.000664		0.00151	0.00153	0.00141	0.00119	0.000935	0.000703		0.00117	0.00108	0.00096	0.000824	0.000693	0.000583
	0.001465	0.001278	0.001063	0.000853	0.00068	0.000562		0.001124	0.001027	0.000908	0.000775	0.00065	0.000544		0.001517	0.001412	0.001253	0.00106	0.000872	0.000714		0.00124	0.00114	0.00102	0.000875	0.000739	0.000626
	0.001631	0.001421	0.001172	0.000931	0.000741	0.000617		0.001425	0.001362	0.001237	0.001072	0.000905	0.000764		0.001662	0.001542	0.001362	0.001152	0.000943	0.000768		0.00113	0.00104	0.000929	0.000796	0.000668	0.000561
	0.00144	0.00127	0.00108	0.000898	0.000743	0.000627		0.001245	0.001187	0.001079	0.000935	0.000788	0.000658		0.001536	0.001422	0.001254	0.001052	0.000854	0.000689		0.00114	0.00105	0.000939	0.00081	0.000686	0.000583
	0.00157	0.00142	0.0012	0.000985	0.000802	0.000673		0.001647	0.001578	0.001443	0.00125	0.001039	0.000849		0.001668	0.001588	0.001438	0.001242	0.00104	0.000858		0.00105	0.000969	0.00086	0.000737	0.000617	0.000517
	0.00154	0.00142	0.00122	0.001	0.000804	0.000658		0.00113	0.0011	0.00101	0.000873	0.000718	0.000577		0.00164	0.00157	0.00142	0.00122	0.00102	0.000834		0.00127	0.00117	0.00104	0.000895	0.000755	0.000639
	0.001548	0.001404	0.001212	0.001007	0.000828	0.000694		0.0016	0.00148	0.0013	0.00111	0.000924	0.000772		0.00163	0.00155	0.00139	0.0012	0.000994	0.000816		0.00121	0.00112	0.001	0.000859	0.000722	0.000607
	0.00215	0.00191	0.00163	0.00136	0.00113	0.000957		0.001686	0.001531	0.001339	0.001137	0.000952	0.000804		0.00103	0.00105	0.000989	0.000848	0.00067	0.0005		0.00139	0.00129	0.00115	0.000981	0.000824	0.000694
	0.001643	0.001447	0.001225	0.001008	0.000824	0.000689		0.00134	0.00124	0.00109	0.000919	0.000759	0.00063		0.00103	0.00106	0.000993	0.000853	0.000674	0.000503		0.00117	0.00108	0.000955	0.000817	0.000684	0.000573
	0.001628	0.001481	0.001273	0.001041	0.000833	0.000676		0.001372	0.001267	0.001113	0.00093	0.000758	0.00062		0.00101	0.00103	0.00097	0.000832	0.000659	0.000491		0.00131	0.00121	0.00107	0.000916	0.000769	0.000647
	0.00171	0.00155	0.00135	0.00113	0.000942	0.000794		0.00123	0.00117	0.00104	0.000868	0.000693	0.000544		0.00107	0.00108	0.00102	0.00087	0.000687	0.000512		0.00117	0.00108	0.000956	0.000819	0.000687	0.000577
	0.00113	0.00107	0.000953	0.000798	0.00064	0.000506		0.001844	0.001726	0.001552	0.00134	0.001126	0.000947		0.00103	0.00105	0.000989	0.000849	0.000671	0.000501		0.00123	0.00113	0.000995	0.000845	0.000702	0.000585
	0.000976	0.000911	0.000806	0.00067	0.000531	0.000415		0.001341	0.001282	0.001171	0.001004	0.000823	0.000662		0.00101	0.00103	0.00097	0.000832	0.000659	0.000491		0.00109	0.00101	0.00089	0.00076	0.000634	0.000529
	0.00082	0.000766	0.000674	0.000561	0.000448	0.000354		0.001668	0.001585	0.001433	0.001245	0.001047	0.000878		0.00105	0.00106	0.000975	0.000826	0.000649	0.000484		0.00127	0.00117	0.00102	0.000867	0.000719	0.000598
	0.000975	0.000915	0.000803	0.000665	0.00053	0.00042		0.001743	0.001637	0.001471	0.001277	0.001078	0.000909		0.00101	0.00101	0.000929	0.000788	0.000619	0.000463		0.00145	0.00135	0.00121	0.00104	0.000883	0.000747
	0.000816	0.000771	0.000693	0.000587	0.00048	0.000387		0.001568	0.00147	0.001318	0.00113	0.000945	0.000788		0.000972	0.000972	0.000895	0.000757	0.000594	0.000443		0.00107	0.00109	0.00105	0.000935	0.000788	0.000643
	0.000736	0.000696	0.000627	0.000539	0.000448	0.000369		0.002768	0.00245	0.002116	0.001793	0.001508	0.001277		0.00127	0.0013	0.00121	0.00103	0.0008	0.000587		0.000682	0.000692	0.000672	0.000619	0.000547	0.000473
	0.001074	0.001004	0.000898	0.000773	0.000654	0.000551		0.001932	0.001674	0.00142	0.001187	0.000991	0.000837		0.00137	0.001412	0.001328	0.00113	0.000878	0.000643		0.000847	0.00087	0.000842	0.000766	0.000662	0.000557
	0.00102	0.000935	0.000818	0.000696	0.000586	0.000498		0.00174	0.00159	0.00141	0.00119	0.000972	0.00078		0.00134	0.00138	0.0013	0.0011	0.000859	0.000628		0.000753	0.000772	0.00075	0.000688	0.000601	0.000512
	0.000895	0.000815	0.000705	0.000591	0.000489	0.00041		0.001528	0.001466	0.001339	0.001154	0.000945	0.000756		0.00164	0.00176	0.00172	0.00149	0.00116	0.000832		0.000713	0.000734	0.000713	0.000651	0.000565	0.000478
	0.000822	0.000737	0.00063	0.000519	0.000421	0.000346		0.001894	0.001685	0.001475	0.001245	0.001007	0.0008		0.00167	0.00186	0.00185	0.00163	0.00127	0.000905		0.000858	0.000881	0.000851	0.000771	0.000661	0.000552
	0.000995	0.000941	0.000848	0.000728	0.000607	0.000503		0.001598	0.001471	0.001318	0.001127	0.000934	0.000762		0.00175	0.00195	0.00195	0.00171	0.00134	0.000954		0.00114	0.00118	0.00113	0.00101	0.00085	0.000685
	0.001004	0.000925	0.000811	0.000685	0.00057	0.000477		0.001295	0.00122	0.001114	0.000965	0.000797	0.000648		0.00166	0.00175	0.00167	0.00143	0.00111	0.000803		0.000624	0.000639	0.000624	0.00058	0.000515	0.000448
	0.001131	0.001041	0.000917	0.000778	0.000651	0.000544		0.001842	0.001701	0.00153	0.00132	0.001098	0.000898		0.00153	0.00155	0.00144	0.00121	0.000934	0.000685		0.00104	0.00107	0.00103	0.000931	0.000792	0.000654
	0.0012	0.001125	0.001016	0.000881	0.000741	0.000612		0.001178	0.001165	0.001089	0.00095	0.000779	0.000622		0.00169	0.001698	0.001564	0.00131	0.001014	0.000745		0.000887	0.000912	0.000885	0.000805	0.000695	0.000583
	0.00142	0.00135	0.00123	0.00108	0.000914	0.000759		0.001665	0.001579	0.001443	0.001255	0.001041	0.000844		0.00146	0.00144	0.00132	0.0011	0.00086	0.000646		0.00122	0.00126	0.00122	0.00109	0.000922	0.000751
	0.001207	0.001193	0.001125	0.001002	0.00085	0.000704		0.001488	0.00145	0.001354	0.001198	0.001008	0.000829		0.001278	0.001212	0.001084	0.000912	0.000734	0.000583		0.000744	0.000761	0.000739	0.00068	0.000596	0.00051
	0.001116	0.001118	0.001065	0.000956	0.000808	0.000663		0.001451	0.001392	0.001285	0.001125	0.000937	0.000763		0.001328	0.001258	0.00112	0.000937	0.000749	0.000591		0.00142	0.00147	0.00141	0.00126	0.00104	0.000834
	0.001637	0.001529	0.001377	0.001192	0.001005	0.000839		0.001409	0.001304	0.001173	0.001019	0.000863	0.000727		0.00138	0.00129	0.00115	0.00096	0.000773	0.000617		0.000774	0.000787	0.000761	0.000696	0.000609	0.000521
	0.00149	0.00142	0.00131	0.00115	0.000969	0.0008		0.001917	0.001797	0.001623	0.0014	0.001171	0.000966		0.001558	0.001445	0.001268	0.001063	0.000867	0.000705		0.000869	0.000838	0.000785	0.000714	0.000633	0.000555
	0.001566	0.001437	0.001287	0.001117	0.000945	0.000793		0.001263	0.001176	0.001063	0.000924	0.000779	0.000648		0.001563	0.001446	0.001276	0.001068	0.00087	0.000704		0.00141	0.00128	0.00118	0.00107	0.000963	0.000853
Supplementary information 1: Table5-8 were shown as power spectral density of the neural rhythmic oscillations (alpha) raw data in supplementary figure2b, each value in table represents mV*mV/Hz ( 7,8,9,10,11,12Hz refer to the frequency of alpha oscillations; PSD: power spectral density ; KO: NF1 KO mcie).
